# Supplementary material for: Taxonomy, Diet, and Developmental Stage Contribute to the Structuring of Gut-Associated Bacterial Communities in Tephritid Pest Species
Source: Front Microbiol. 2019 Aug 29;10:2004. doi: 10.3389/fmicb.2019.02004 (PMC6727639; doi:10.3389/fmicb.2019.02004)
Supplement: Supplementary file 2 [file Table_2.XLSX]

## Sheet: Sheet1
	No	List of bacterial taxa examined
	1	Acetobacter tropicalis
	2	Alcaligenes sp.
	3	Arthrobacter sp.
	4	Brevundimonas sp.
	5	Brucella/Ochrobactrum sp.
	6	Enhyrobacter sp.
	7	Erwinia dacicola
	8	Flavimonas sp.
	9	Hafnia sp.
	10	Kocuria sp.
	11	Kurthia sp.
	12	Lactobacillus sp.
	13	Lactococcus sp.
	14	Leuconostoc sp.
	15	Micrococcus sp.
	16	Moraxella sp.
	17	Paenibacillus sp.
	18	Pasteurella sp.
	19	Pectobacterium sp.
	20	Proteus sp.
	21	Ralstonia sp.
	22	Raoultella sp.
	23	Salmonella sp.
	24	Shigella sp.
	25	Sphingomonas sp.
	26	Staphylococcus sp.
	27	Stenotrophomonas sp.
	28	Xanthomonas sp.
