# Supplementary material for: Taxonomy, Diet, and Developmental Stage Contribute to the Structuring of Gut-Associated Bacterial Communities in Tephritid Pest Species
Source: Front Microbiol. 2019 Aug 29;10:2004. doi: 10.3389/fmicb.2019.02004 (PMC6727639; doi:10.3389/fmicb.2019.02004)
Supplement: Supplementary file 3 [file Table_3.XLSX]

## Sheet: Relative_Abundance_Phylum_Level
Relative abudance at Phylum level
Taxon	Af1_L_G	Af1_F_1D_G	Af1_F_5D_G	Af1_F_15D_G	Af1_M_1D_G	Af1_M_5D_G	Af1_M_15D_G	AfA_L_G	AfA_F_1D_G	AfA_F_5D_G	AfA_F_15D_G	AfA_M_1D_G	AfA_M_5D_G	AfA_M_15D_G	Agr_L_G	Agr_F_1D_G	Agr_F_5D_G	Agr_F_15D_G	Agr_M_1D_G	Agr_M_5D_G	Agr_M_15D_G	Alu_L_G	Alu_F_1D_G	Alu_F_5D_G	Alu_F_15D_G	Alu_M_1D_G	Alu_M_5D_G	Alu_M_15D_G	Bol_L_G	Bol_F_1D_G	Bol_F_5D_G	Bol_F_15D_G	Bol_M_1D_G	Bol_M_5D_G	Bol_M_15D_G
Bacteria; __Proteobacteria	0.686117	0.745358	0.946969	0.999989	0.87631	0.972177	1	0.980032	0.941212	0.989392	0.992107	0.784806	0.986122	0.978125	0.906024	0.999899	0.94205	0.842508	0.998544	0.898337	0.84304	0.997088	0.887345	0.51202	0.880071	0.943456	0.655053	0.871797	0.997734	0.851123	0.999944	0.867387	0.986117	0.999767	0.996819
Bacteria; __Firmicutes	0.117466	0.183105	0.0530309	0	0.073839	0.0275988	0	0.0178116	0.0387097	0.010608	0.00779648	0.103959	0.0138284	0.0213615	0.00214502	0	0.00922923	0.01219	8.56678e-06	0.021951	0.0490727	0.00267853	0.0819984	0.487936	0.119846	0.0386371	0.344855	0.128102	2.23374e-05	0.0553747	0	4.92344e-05	0.00890764	0	0.00318066
Bacteria; __Bacteroidetes	0.0124569	7.26216e-05	0	0	0.016661	0	0	3.21223e-05	0.00273848	0	0	0.0408134	1.66061e-05	0.000350266	0.0898737	0	0.0405898	0.0746394	0.000151072	0.0549314	0.102964	0	0.000649972	0	0	0.0115376	0	0	0	0.070512	0	0.132555	0	0.000117202	0
Bacteria; __Actinobacteria	0.176717	0.0597091	0	0	0.0218091	0.00010081	0	0.00196382	0.00973507	0	4.80654e-05	0.0507347	0	0.000100104	0.0018166	9.05987e-05	0.00813138	0.0706623	0.00129622	0.0247807	0.00492338	0.000198539	0.0168185	0	8.34899e-05	0.00259809	3.95585e-05	4.03551e-05	0.00224373	0.0184762	5.62351e-05	0	0.00497512	0.000115609	0
Bacteria; __Cyanobacteria	0.00675923	0	0	0	0.0094788	0	0	0	0.000912825	0	0	0.00604839	0	0	0.000126461	1.03781e-05	0	0	0	0	0	0	0.00424637	0	0	0.00134085	0	0	0	0.00205724	0	8.20573e-06	0	0	0
Bacteria; __Deinococcus-Thermus	0	0.00692374	0	1.13282e-05	0	0.000122938	0	9.6367e-05	0.000152138	0	4.80654e-05	0.0119581	3.32121e-05	9.21752e-06	0	0	0	0	0	0	0	2.30649e-05	0.00880451	4.38391e-05	0	0.00193559	5.27155e-05	6.05327e-05	0	0.0004095	0	0	0	0	0
Bacteria; __Aquificae	0	0	0	0	0.00190174	0	0	0	0.00562736	0	0	0	0	0	0	0	0	0	0	0	0	1.22739e-05	0	0	0	0	0	0	0	0	0	0	0	0	0
Bacteria; __Gemmatimonadetes	0	0.00483092	0	0	0	0	0	0	0	0	0	0	0	0	0	0	0	0	0	0	0	0	0	0	0	0	0	0	0	0.0004095	0	0	0	0	0
Bacteria; __Planctomycetes	0	0	0	0	0	0	0	0	0	0	0	0.000672043	0	0	0	0	0	0	0	0	0	0	0	0	0	0	0	0	0	0.001638	0	0	0	0	0
Bacteria; __Armatimonadetes	0	0	0	0	0	0	0	6.42446e-05	0.00060855	0	0	0.00100806	0	0	0	0	0	0	0	0	0	0	0.000137571	0	0	0.000473843	0	0	0	0	0	0	0	0	0
Bacteria; __Chloroflexi	0.000483793	0	0	0	0	0	0	0	0.000152138	0	0	0	0	0	0	0	0	0	0	0	0	0	0	0	0	2.07181e-05	0	0	0	0	0	0	0	0	0
Bacteria; __Fusobacteria	0	0	0	0	0	0	0	0	0.000152138	0	0	0	0	0	0	0	0	0	0	0	0	0	0	0	0	0	0	0	0	0	0	0	0	0	0
Bacteria; __Acidobacteria	0	0	0	0	0	0	0	0	0	0	0	0	0	5.40161e-05	0	0	0	0	0	0	0	0	0	0	0	0	0	0	0	0	0	0	0	0	0
Bacteria; __Candidate_division_BRC1	0	0	0	0	0	0	0	0	0	0	0	0	0	0	1.42865e-05	0	0	0	0	0	0	0	0	0	0	0	0	0	0	0	0	0	0	0	0

## Sheet: Relative_Abundance_Class_Level
Relative abudance at Class level
Taxon	Af1_L_G	Af1_F_1D_G	Af1_F_5D_G	Af1_F_15D_G	Af1_M_1D_G	Af1_M_5D_G	Af1_M_15D_G	AfA_L_G	AfA_F_1D_G	AfA_F_5D_G	AfA_F_15D_G	AfA_M_1D_G	AfA_M_5D_G	AfA_M_15D_G	Agr_L_G	Agr_F_1D_G	Agr_F_5D_G	Agr_F_15D_G	Agr_M_1D_G	Agr_M_5D_G	Agr_M_15D_G	Alu_L_G	Alu_F_1D_G	Alu_F_5D_G	Alu_F_15D_G	Alu_M_1D_G	Alu_M_5D_G	Alu_M_15D_G	Bol_L_G	Bol_F_1D_G	Bol_F_5D_G	Bol_F_15D_G	Bol_M_1D_G	Bol_M_5D_G	Bol_M_15D_G
Bacteria; __Proteobacteria; __Gammaproteobacteria	0.635369	0.558154	0.94694	0.999953	0.617921	0.970151	0.999962	0.9779	0.864195	0.989104	0.991882	0.732195	0.986089	0.977862	0.897971	0.999676	0.935374	0.84232	0.9972	0.891913	0.842044	0.99326	0.671723	0.51202	0.879862	0.925348	0.655042	0.871214	0.997719	0.755962	0.999523	0.867368	0.984185	0.999767	0.996819
Bacteria; __Firmicutes; __Bacilli	0.111661	0.143786	0.0530309	0	0.0552226	0.0247466	0	0.0108219	0.037441	0.00142541	0.000498744	0.0538667	0.00463309	0.00136247	0.00140656	0	0.00917511	0.0121355	8.56678e-06	0.021951	0.048671	0.00267853	0.0574999	0.487936	0.119679	0.0301791	0.344855	0.128102	0	0.00169943	0	1.64115e-05	0.00890764	0	0.00127226
Bacteria; __Proteobacteria; __Alphaproteobacteria	0.0420399	0.185184	2.91248e-05	3.60238e-05	0.251524	0.00200143	3.78415e-05	0.00213177	0.0770165	0.000288414	5.63349e-05	0.0512676	3.32121e-05	0.000262578	0.00786971	0.000222855	0.00665593	0.0001886	0.00134449	0.00642363	0.000982377	0.00382735	0.215593	0	0.000208725	0.0131267	1.07133e-05	0.000583601	7.44579e-06	0.0726381	0.000421046	1.90564e-05	0.00193267	0	0
Bacteria; __Actinobacteria; __Actinobacteria	0.176717	0.0596364	0	0	0.0218091	0	0	0.00196382	0.00943079	0	4.80654e-05	0.0507347	0	0.000100104	0.0018166	9.05987e-05	0.00813138	0.0706623	0.00129622	0.0247807	0.00492338	0.000122739	0.0167188	0	8.34899e-05	0.00248414	2.63797e-05	4.03551e-05	0.00224373	0.0160192	5.62351e-05	0	0.00497512	0.000115609	0
Bacteria; __Bacteroidetes; __Flavobacteria	0.00424628	0	0	0	0.00475553	0	0	0	0	0	0	0.0303006	0	0	0.0887403	0	0.0404663	0.0745585	0.000151072	0.0548952	0.102687	0	9.96895e-05	0	0	0.0109614	0	0	0	0.04095	0	0.000369258	0	0.000117202	0
Bacteria; __Firmicutes; __Clostridia	0.00580552	0.0393196	0	0	0.0186164	0.00285216	0	0.00698965	0.00126868	0.00918263	0.00729774	0.0500923	0.0091953	0.019999	0.000738464	0	3.43059e-05	0	0	0	0.000401687	0	0.0244985	0	0.00016698	0.00845801	0	0	2.23374e-05	0.0536753	0	3.28229e-05	0	0	0.0019084
Bacteria; __Bacteroidetes; __Sphingobacteriia	0.00579165	7.26216e-05	0	0	0.0119055	0	0	0	0.000304275	0	0	0.00134409	0	0	0.000940093	0	0.000123529	8.0856e-05	0	3.61337e-05	0.000276931	0	0.000550282	0	0	0.000246184	0	0	0	0.0234194	0	0.132186	0	0	0
Bacteria; __Proteobacteria; __Betaproteobacteria	0.00870827	0.0020202	0	0	0.00686576	2.45875e-05	0	0	0	0	0.000169005	0.00134409	0	0	9.77249e-05	0	1.98141e-05	0	0	0	1.35254e-05	0	2.84827e-05	0	0	0.00498157	0	0	7.44579e-06	0.0225225	0	0	0	0	0
Bacteria; __Cyanobacteria; __Chloroplast	0.00675923	0	0	0	0.0094788	0	0	0	0	0	0	0.00604839	0	0	0	1.03781e-05	0	0	0	0	0	0	0.00424637	0	0	0.00134085	0	0	0	0.00205724	0	8.20573e-06	0	0	0
Bacteria; __Deinococcus-Thermus; __Deinococci	0	0.00692374	0	1.13282e-05	0	0.000122938	0	9.6367e-05	0.000152138	0	4.80654e-05	0.0119581	3.32121e-05	9.21752e-06	0	0	0	0	0	0	0	2.30649e-05	0.00880451	4.38391e-05	0	0.00193559	5.27155e-05	6.05327e-05	0	0.0004095	0	0	0	0	0
Bacteria; __Aquificae; __Aquificae	0	0	0	0	0.00190174	0	0	0	0.00562736	0	0	0	0	0	0	0	0	0	0	0	0	1.22739e-05	0	0	0	0	0	0	0	0	0	0	0	0	0
Bacteria; __Bacteroidetes; __Bacteroidia	0.00241896	0	0	0	0	0	0	3.21223e-05	0.0024342	0	0	0.00837925	1.66061e-05	0.000350266	1.80659e-05	0	0	0	0	0	0	0	0	0	0	0.000330033	0	0	0	0.00614251	0	0	0	0	0
Bacteria; __Gemmatimonadetes; __Gemmatimonadetes	0	0.00483092	0	0	0	0	0	0	0	0	0	0	0	0	0	0	0	0	0	0	0	0	0	0	0	0	0	0	0	0.0004095	0	0	0	0	0
Bacteria; __Actinobacteria; __Acidimicrobiia	0	0	0	0	0	0	0	0	0	0	0	0	0	0	0	0	0	0	0	0	0	0	0	0	0	1.0359e-05	0	0	0	0.002457	0	0	0	0	0
Bacteria; __Planctomycetes; __Planctomycetacia	0	0	0	0	0	0	0	0	0	0	0	0.000672043	0	0	0	0	0	0	0	0	0	0	0	0	0	0	0	0	0	0.001638	0	0	0	0	0
Bacteria; __Armatimonadetes; __c	0	0	0	0	0	0	0	6.42446e-05	0.00060855	0	0	0.00100806	0	0	0	0	0	0	0	0	0	0	0.000137571	0	0	0.000473843	0	0	0	0	0	0	0	0	0
Bacteria; __Bacteroidetes; __Cytophagia	0	0	0	0	0	0	0	0	0	0	0	0.000789422	0	0	0.000175218	0	0	0	0	0	0	0	0	0	0	0	0	0	0	0	0	0	0	0	0
Bacteria; __Cyanobacteria; __Cyanobacteria	0	0	0	0	0	0	0	0	0.000912825	0	0	0	0	0	0	0	0	0	0	0	0	0	0	0	0	0	0	0	0	0	0	0	0	0	0
Bacteria; __Actinobacteria; __Thermoleophilia	0	7.26216e-05	0	0	0	0.00010081	0	0	0.000304275	0	0	0	0	0	0	0	0	0	0	0	0	7.58006e-05	9.96895e-05	0	0	0.00010359	1.31789e-05	0	0	0	0	0	0	0	0
Bacteria; __Chloroflexi; __Thermomicrobia	0.000483793	0	0	0	0	0	0	0	0.000152138	0	0	0	0	0	0	0	0	0	0	0	0	0	0	0	0	2.07181e-05	0	0	0	0	0	0	0	0	0
Bacteria; __Fusobacteria; __Fusobacteria	0	0	0	0	0	0	0	0	0.000152138	0	0	0	0	0	0	0	0	0	0	0	0	0	0	0	0	0	0	0	0	0	0	0	0	0	0
Bacteria; __Cyanobacteria; __SHA-109	0	0	0	0	0	0	0	0	0	0	0	0	0	0	0.000126461	0	0	0	0	0	0	0	0	0	0	0	0	0	0	0	0	0	0	0	0
Bacteria; __Proteobacteria; __Deltaproteobacteria	0	0	0	0	0	0	0	0	0	0	0	0	0	0	8.57192e-05	0	0	0	0	0	0	0	0	0	0	0	0	0	0	0	0	0	0	0	0
Bacteria; __Firmicutes; __Erysipelotrichi	0	0	0	0	0	0	0	0	0	0	0	0	0	0	0	0	1.98141e-05	5.44907e-05	0	0	0	0	0	0	0	0	0	0	0	0	0	0	0	0	0
Bacteria; __Acidobacteria; __Acidobacteria	0	0	0	0	0	0	0	0	0	0	0	0	0	5.40161e-05	0	0	0	0	0	0	0	0	0	0	0	0	0	0	0	0	0	0	0	0	0
Bacteria; __Candidate_division_BRC1; __c	0	0	0	0	0	0	0	0	0	0	0	0	0	0	1.42865e-05	0	0	0	0	0	0	0	0	0	0	0	0	0	0	0	0	0	0	0	0

## Sheet: Relative_Abundance_Order_Level
Relative abudance at Order level
Taxon	Af1_L_G	Af1_F_1D_G	Af1_F_5D_G	Af1_F_15D_G	Af1_M_1D_G	Af1_M_5D_G	Af1_M_15D_G	AfA_L_G	AfA_F_1D_G	AfA_F_5D_G	AfA_F_15D_G	AfA_M_1D_G	AfA_M_5D_G	AfA_M_15D_G	Agr_L_G	Agr_F_1D_G	Agr_F_5D_G	Agr_F_15D_G	Agr_M_1D_G	Agr_M_5D_G	Agr_M_15D_G	Alu_L_G	Alu_F_1D_G	Alu_F_5D_G	Alu_F_15D_G	Alu_M_1D_G	Alu_M_5D_G	Alu_M_15D_G	Bol_L_G	Bol_F_1D_G	Bol_F_5D_G	Bol_F_15D_G	Bol_M_1D_G	Bol_M_5D_G	Bol_M_15D_G
Bacteria; __Proteobacteria; __Gammaproteobacteria; __Enterobacteriales	0.233153	0.46097	0.946882	0.999931	0.476944	0.968458	0.966655	0.970194	0.708095	0.984752	0.980689	0.568323	0.985839	0.961909	0.893869	0.999501	0.922695	0.829355	0.996298	0.864472	0.836318	0.992778	0.398314	0.511961	0.878527	0.88606	0.654411	0.86742	0.995602	0.700904	0.680291	0.746908	0.8935	0.970845	0.773758
Bacteria; __Proteobacteria; __Gammaproteobacteria; __Pseudomonadales	0.35028	0.0951639	5.82496e-05	2.21129e-05	0.140882	0.00120328	1.26138e-05	0.0052322	0.153339	0.00408975	0.0110009	0.161895	1.66061e-05	0.013634	0.00302144	0.000165211	0.00817937	0.00681759	0.000743087	0.0117807	0.00533029	0.000369372	0.273119	5.84522e-05	0	0.0379263	5.02499e-05	0.00217763	0.00211715	0.0300785	0.319184	0.120403	0.0177476	0.0284013	0.223062
Bacteria; __Firmicutes; __Bacilli; __Lactobacillales	0.101233	0	0.0530309	0	0.0233751	0.0218186	0	0.00964868	0.0318338	0.00142541	4.80654e-05	0.0185222	0.00461648	0.00114254	0	0	0.00865137	0.0121221	8.56678e-06	0.0217462	0.048671	0.00252693	0.0112885	0.486836	0.118468	0.0244062	0.339922	0.122278	0	0.000428976	0	0	0.00890764	0	0.000636132
Bacteria; __Proteobacteria; __Alphaproteobacteria; __Rhizobiales	0.0313163	0.103696	2.91248e-05	2.52391e-05	0.219625	0.00115561	0	0.000581041	0.0742815	0.000122412	5.63349e-05	0.039064	1.66061e-05	9.21752e-06	0.00767787	0.000222855	0.00657874	0.0001886	0.00134449	0.00633211	0.000959256	0	0.178449	0	0.00016698	0.0114766	0	0.000181598	7.44579e-06	0.0517341	1.68418e-05	8.20573e-06	0.000468823	0	0
Bacteria; __Bacteroidetes; __Flavobacteria; __Flavobacteriales	0.00424628	0	0	0	0.00475553	0	0	0	0	0	0	0.0303006	0	0	0.0887403	0	0.0404663	0.0745585	0.000151072	0.0548952	0.102687	0	9.96895e-05	0	0	0.0109614	0	0	0	0.04095	0	0.000369258	0	0.000117202	0
Bacteria; __Firmicutes; __Bacilli; __Bacillales	0.0104277	0.143786	0	0	0.0318476	0.002928	0	0.00117323	0.00560721	0	0.000450679	0.0353445	1.66061e-05	0.000219932	0.00140656	0	0.000523744	1.3468e-05	0	0.000204758	0	0.000151601	0.0462114	0.0011007	0.0012106	0.00577297	0.00493308	0.00582389	0	0.00127045	0	1.64115e-05	0	0	0.000636132
Bacteria; __Actinobacteria; __Actinobacteria; __Corynebacteriales	0.157703	0.0594186	0	0	0.00622188	0	0	0.000516796	0.00665472	0	0	0.0340774	0	0.000100104	1.80659e-05	0	0	1.36227e-05	7.66893e-05	0	1.35254e-05	0.000122739	0.00796155	0	0	0.00209195	0	0	0.00211715	0.0090577	0	0	0.000995025	1.65155e-05	0
Bacteria; __Firmicutes; __Clostridia; __Clostridiales	0.00580552	0.0393196	0	0	0.0186164	0.00285216	0	0.00698965	0.00126868	0.00918263	0.00729774	0.0500923	0.0091953	0.019999	0.000738464	0	3.43059e-05	0	0	0	0.000401687	0	0.0244985	0	0.00016698	0.00845801	0	0	2.23374e-05	0.0536753	0	3.28229e-05	0	0	0.0019084
Bacteria; __Bacteroidetes; __Sphingobacteriia; __Sphingobacteriales	0.00579165	7.26216e-05	0	0	0.0119055	0	0	0	0.000304275	0	0	0.00134409	0	0	0.000940093	0	0.000123529	8.0856e-05	0	3.61337e-05	0.000276931	0	0.000550282	0	0	0.000246184	0	0	0	0.0234194	0	0.132186	0	0	0
Bacteria; __Actinobacteria; __Actinobacteria; __Propionibacteriales	0	0	0	0	0.000121729	0	0	0	0.00106496	0	0	0.000336022	0	0	0.000993623	9.05987e-05	0.00802248	0.0706486	0.00121953	0.0247197	0.00490986	0	0	0	0	0	0	0	0	0.0020475	5.62351e-05	0	0	9.90933e-05	0
Bacteria; __Proteobacteria; __Gammaproteobacteria; __Vibrionales	0	0	0	0	0	2.45875e-05	0.0332948	0	0	0	4.80654e-05	0	0	0	0	0	0	0	0	0	0	0	0	0	0	0	0	0	0	0.0143325	0	0	0.0644093	0	0
Bacteria; __Proteobacteria; __Alphaproteobacteria; __Rhodospirillales	0.00101458	0.0144928	0	0	0.0130818	0.000295051	0	0	3.76011e-05	0	0	0.00832415	1.66061e-05	0	6.47048e-05	0	2.57294e-05	0	0	9.15248e-05	0	0.003581	0.0122438	0	0	0	0	0	0	0.016809	0	1.08507e-05	0.000468823	0	0
Bacteria; __Proteobacteria; __Alphaproteobacteria; __Rickettsiales	0	0.058052	0	0	0.00251572	0	1.26138e-05	0.00155073	0.000567482	0	0	0.00314876	0	0.000199344	0	0	0	0	0	0	0	0	0	0	4.17449e-05	0.00132013	0	0.000159872	0	0	0	0	0	0	0
Bacteria; __Actinobacteria; __Actinobacteria; __Micrococcales	0.0179997	7.26216e-05	0	0	0.0154655	0	0	0.00144703	0.00167351	0	0	0.0112861	0	0	0.000676337	0	0.000108901	0	0	0	0	0	0.00352955	0	0	4.14362e-05	0	4.03551e-05	0	0.0028665	0	0	0	0	0
Bacteria; __Proteobacteria; __Alphaproteobacteria; __Caulobacterales	0	0.00483092	0	1.07847e-05	0.0160496	0.000231128	1.26138e-05	0	0	0.000166003	0	0.000533377	0	5.40161e-05	2.62923e-05	0	8.57648e-06	0	0	0	2.31209e-05	0	0.00357683	0	0	0.000330033	0	0.000181598	0	0.0012285	0.000404204	0	0	0	0
Bacteria; __Proteobacteria; __Betaproteobacteria; __UCT_N117	0	0	0	0	0.00660066	0	0	0	0	0	0	0	0	0	0	0	0	0	0	0	0	0	0	0	0	0.0049505	0	0	0	0	0	0	0	0	0
Bacteria; __Proteobacteria; __Betaproteobacteria; __Burkholderiales	0.00870827	0.0020202	0	0	0.000265098	2.45875e-05	0	0	0	0	0.000169005	0.00134409	0	0	0	0	1.98141e-05	0	0	0	1.35254e-05	0	2.84827e-05	0	0	2.07181e-05	0	0	7.44579e-06	0.0225225	0	0	0	0	0
Bacteria; __Cyanobacteria; __Chloroplast; __Chloroplast	0.00675923	0	0	0	0.0094788	0	0	0	0	0	0	0.00604839	0	0	0	1.03781e-05	0	0	0	0	0	0	0.00424637	0	0	0.00134085	0	0	0	0.00205724	0	8.20573e-06	0	0	0
Bacteria; __Proteobacteria; __Gammaproteobacteria; __Oceanospirillales	0.0264749	0.0020202	0	0	0	0	0	0.0015434	0.000188005	0	0	0	0	0	0	0	0	0	0	0	0	0.000112622	0.000151812	0	0	0.00132013	0	0	0	0	0	0	0	1.65155e-05	0
Bacteria; __Deinococcus-Thermus; __Deinococci; __Thermales	0	0.00692374	0	1.13282e-05	0	0.000122938	0	9.6367e-05	0.000152138	0	4.80654e-05	0.0119581	3.32121e-05	9.21752e-06	0	0	0	0	0	0	0	2.30649e-05	0.00880451	4.38391e-05	0	0.00193559	5.27155e-05	6.05327e-05	0	0	0	0	0	0	0
Bacteria; __Proteobacteria; __Gammaproteobacteria; __Xanthomonadales	0	0	0	0	9.46778e-05	0.000146391	0	0	0	0	0	0.000336022	0	5.40161e-05	0.000791119	0	0.00449959	0.00614688	0.000138963	0.0155526	0.000395943	0	0.000137571	0	0	0	0	0	0	0	3.36836e-05	4.92344e-05	0	0.000503967	0
Bacteria; __Proteobacteria; __Gammaproteobacteria; __Aeromonadales	0.0249296	0	0	0	0	0	0	0	0	0	0	0	0	0	0	0	0	0	0	0	0	0	0	0	0	0	0	0	0	0	0	0	8.88468e-05	0	0
Bacteria; __Proteobacteria; __Alphaproteobacteria; __Rhodobacterales	0	0	0	0	0.000251572	0.000319638	0	0	0	0	0	0	0	0	0.000100837	0	0	0	0	0	0	0.000246352	0.0213234	0	0	0	0	0	0	0.002457	0	0	0	0	0
Bacteria; __Aquificae; __Aquificae; __Aquificales	0	0	0	0	0.00190174	0	0	0	0.00562736	0	0	0	0	0	0	0	0	0	0	0	0	1.22739e-05	0	0	0	0	0	0	0	0	0	0	0	0	0
Bacteria; __Bacteroidetes; __Bacteroidia; __Bacteroidales	0.00241896	0	0	0	0	0	0	3.21223e-05	0.0024342	0	0	0.00837925	1.66061e-05	0.000350266	1.80659e-05	0	0	0	0	0	0	0	0	0	0	0.000330033	0	0	0	0.00614251	0	0	0	0	0
Bacteria; __Proteobacteria; __Gammaproteobacteria; __B38	0	0	0	0	0	0.000295051	0	0.000930233	0	0	0	0	0	7.37402e-05	0	0	0	0	0	0.000108401	0	0	0	0	0.000959648	4.14362e-05	5.27593e-05	0.0015361	0	0.00532351	0	0	0.00843882	0	0
Bacteria; __Proteobacteria; __Alphaproteobacteria; __Sphingomonadales	0.00970898	0.00411303	0	0	0	0	1.26138e-05	0	0.00212993	0	0	0.000197355	0	0	0	0	4.28824e-05	0	0	0	0	0	0	0	0	0	1.07133e-05	6.05327e-05	0	0.0004095	0	0	0.000995025	0	0
Bacteria; __Proteobacteria; __Gammaproteobacteria; __Pasteurellales	0	0	0	0	0	0	0	0	0.00257323	0.000261889	0.000144196	0.00164113	0.000232485	0.00219119	0	0	0	0	0	0	0	0	0	0	4.17449e-05	0	0	0	0	0.00532351	1.40588e-05	8.20573e-06	0	0	0
Bacteria; __Actinobacteria; __Actinobacteria; __Actinomycetales	0.00101458	7.26216e-05	0	0	0	0	0	0	3.76011e-05	0	4.80654e-05	0.00335504	0	0	0	0	0	0	0	0	0	0	0.000137571	0	8.34899e-05	2.07181e-05	2.63797e-05	0	0.000126579	0.0020475	0	0	0.0039801	0	0
Bacteria; __Gemmatimonadetes; __Gemmatimonadetes; __Gemmatimonadales	0	0.00483092	0	0	0	0	0	0	0	0	0	0	0	0	0	0	0	0	0	0	0	0	0	0	0	0	0	0	0	0	0	0	0	0	0
Bacteria; __Actinobacteria; __Actinobacteria; __Frankiales	0	0	0	0	0	0	0	0	0	0	0	0.00168011	0	0	0	0	0	0	0	6.10165e-05	0	0	0.00178842	0	0	0	0	0	0	0	0	0	0	0	0
Bacteria; __Actinobacteria; __Acidimicrobiia; __Acidimicrobiales	0	0	0	0	0	0	0	0	0	0	0	0	0	0	0	0	0	0	0	0	0	0	0	0	0	1.0359e-05	0	0	0	0.002457	0	0	0	0	0
Bacteria; __Actinobacteria; __Actinobacteria; __Pseudonocardiales	0	7.26216e-05	0	0	0	0	0	0	0	0	0	0	0	0	0.000128579	0	0	0	0	0	0	0	0.00178842	0	0	0.000330033	0	0	0	0	0	0	0	0	0
Bacteria; __Planctomycetes; __Planctomycetacia; __Planctomycetales	0	0	0	0	0	0	0	0	0	0	0	0.000672043	0	0	0	0	0	0	0	0	0	0	0	0	0	0	0	0	0	0.001638	0	0	0	0	0
Bacteria; __Armatimonadetes; __c; __o	0	0	0	0	0	0	0	6.42446e-05	0.00060855	0	0	0.00100806	0	0	0	0	0	0	0	0	0	0	0.000137571	0	0	0.000473843	0	0	0	0	0	0	0	0	0
Bacteria; __Actinobacteria; __Actinobacteria; __Streptomycetales	0	0	0	0	0	0	0	0	0	0	0	0	0	0	0	0	0	0	0	0	0	0	0.00151328	0	0	0	0	0	0	0	0	0	0	0	0
Bacteria; __Bacteroidetes; __Cytophagia; __Cytophagales	0	0	0	0	0	0	0	0	0	0	0	0.000789422	0	0	0.000175218	0	0	0	0	0	0	0	0	0	0	0	0	0	0	0	0	0	0	0	0
Bacteria; __Proteobacteria; __Gammaproteobacteria; __aaa34a10	0	0	0	0	0	2.45875e-05	0	0	0	0	0	0	0	0	0	1.03781e-05	0	0	1.98519e-05	0	0	0	0	0	0.000292215	0	0.000527593	7.99361e-05	0	0	0	0	0	0	0
Bacteria; __Cyanobacteria; __Cyanobacteria; __uncultured	0	0	0	0	0	0	0	0	0.000912825	0	0	0	0	0	0	0	0	0	0	0	0	0	0	0	0	0	0	0	0	0	0	0	0	0	0
Bacteria; __Proteobacteria; __Gammaproteobacteria; __Alteromonadales	0.000530786	0	0	0	0	0	0	0	0	0	0	0	0	0	0.000289054	0	0	0	0	0	0	0	0	0	0	0	0	0	0	0	0	0	0	0	0
Bacteria; __Actinobacteria; __Thermoleophilia; __Thermophilales	0	7.26216e-05	0	0	0	0.00010081	0	0	0.000304275	0	0	0	0	0	0	0	0	0	0	0	0	7.58006e-05	9.96895e-05	0	0	0.00010359	1.31789e-05	0	0	0	0	0	0	0	0
Bacteria; __Chloroflexi; __Thermomicrobia; __Thermomicrobiales	0.000483793	0	0	0	0	0	0	0	0.000152138	0	0	0	0	0	0	0	0	0	0	0	0	0	0	0	0	2.07181e-05	0	0	0	0	0	0	0	0	0
Bacteria; __Deinococcus-Thermus; __Deinococci; __Deinococcales	0	0	0	0	0	0	0	0	0	0	0	0	0	0	0	0	0	0	0	0	0	0	0	0	0	0	0	0	0	0.0004095	0	0	0	0	0
Bacteria; __Gemmatimonadetes; __Gemmatimonadetes; __S0134_terrestrial_group	0	0	0	0	0	0	0	0	0	0	0	0	0	0	0	0	0	0	0	0	0	0	0	0	0	0	0	0	0	0.0004095	0	0	0	0	0
Bacteria; __Fusobacteria; __Fusobacteria; __Fusobacteriales	0	0	0	0	0	0	0	0	0.000152138	0	0	0	0	0	0	0	0	0	0	0	0	0	0	0	0	0	0	0	0	0	0	0	0	0	0
Bacteria; __Cyanobacteria; __SHA-109; __o	0	0	0	0	0	0	0	0	0	0	0	0	0	0	0.000126461	0	0	0	0	0	0	0	0	0	0	0	0	0	0	0	0	0	0	0	0
Bacteria; __Proteobacteria; __Betaproteobacteria; __Rhodocyclales	0	0	0	0	0	0	0	0	0	0	0	0	0	0	9.77249e-05	0	0	0	0	0	0	0	0	0	0	0	0	0	0	0	0	0	0	0	0
Bacteria; __Proteobacteria; __Deltaproteobacteria; __Desulfuromonadales	0	0	0	0	0	0	0	0	0	0	0	0	0	0	8.57192e-05	0	0	0	0	0	0	0	0	0	0	0	0	0	0	0	0	0	0	0	0
Bacteria; __Firmicutes; __Erysipelotrichi; __Erysipelotrichales	0	0	0	0	0	0	0	0	0	0	0	0	0	0	0	0	1.98141e-05	5.44907e-05	0	0	0	0	0	0	0	0	0	0	0	0	0	0	0	0	0
Bacteria; __Acidobacteria; __Acidobacteria; __DA023	0	0	0	0	0	0	0	0	0	0	0	0	0	5.40161e-05	0	0	0	0	0	0	0	0	0	0	0	0	0	0	0	0	0	0	0	0	0
Bacteria; __Proteobacteria; __Gammaproteobacteria; __Legionellales	0	0	0	0	0	0	0	0	0	0	0	0	0	0	0	0	0	0	0	0	0	0	0	0	4.17449e-05	0	0	0	0	0	0	0	0	0	0
Bacteria; __Candidate_division_BRC1; __c; __o	0	0	0	0	0	0	0	0	0	0	0	0	0	0	1.42865e-05	0	0	0	0	0	0	0	0	0	0	0	0	0	0	0	0	0	0	0	0
Bacteria; __Proteobacteria; __Betaproteobacteria; __Methylophilales	0	0	0	0	0	0	0	0	0	0	0	0	0	0	0	0	0	0	0	0	0	0	0	0	0	1.0359e-05	0	0	0	0	0	0	0	0	0

## Sheet: Relative_Abundance_Family_Level
Relative abudance at Family level
Taxon	Af1_L_G	Af1_F_1D_G	Af1_F_5D_G	Af1_F_15D_G	Af1_M_1D_G	Af1_M_5D_G	Af1_M_15D_G	AfA_L_G	AfA_F_1D_G	AfA_F_5D_G	AfA_F_15D_G	AfA_M_1D_G	AfA_M_5D_G	AfA_M_15D_G	Agr_L_G	Agr_F_1D_G	Agr_F_5D_G	Agr_F_15D_G	Agr_M_1D_G	Agr_M_5D_G	Agr_M_15D_G	Alu_L_G	Alu_F_1D_G	Alu_F_5D_G	Alu_F_15D_G	Alu_M_1D_G	Alu_M_5D_G	Alu_M_15D_G	Bol_L_G	Bol_F_1D_G	Bol_F_5D_G	Bol_F_15D_G	Bol_M_1D_G	Bol_M_5D_G	Bol_M_15D_G
Bacteria; __Proteobacteria; __Gammaproteobacteria; __Enterobacteriales; __Enterobacteriaceae	0.233153	0.46097	0.946882	0.999931	0.476944	0.968458	0.966655	0.970194	0.708095	0.984752	0.980689	0.568323	0.985839	0.961909	0.893869	0.999501	0.922695	0.829355	0.996298	0.864472	0.836318	0.992778	0.398314	0.511961	0.878527	0.88606	0.654411	0.86742	0.995602	0.700904	0.680291	0.746908	0.8935	0.970845	0.773758
Bacteria; __Proteobacteria; __Gammaproteobacteria; __Pseudomonadales; __Moraxellaceae	0.175541	0.0950913	2.91248e-05	1.07847e-05	0.139527	0.00112952	0	0.0052322	0.153339	0	0.0106066	0.161102	1.66061e-05	0.0134179	0.00120186	0.000144455	0.00438004	0.00511869	0.00024679	0.00932481	0.00308885	0.000321759	0.267307	5.84522e-05	0	0.0354929	5.02499e-05	0.00213727	0.00211715	0.0300785	0.27187	0.120403	0.0177476	0.0216609	0.223062
Bacteria; __Firmicutes; __Bacilli; __Lactobacillales; __Streptococcaceae	0.0982363	0	0.0497899	0	0.0113617	0.0202045	0	0.00682171	0.0302922	8.30013e-05	4.80654e-05	0.0144276	0.000780485	4.56558e-05	0	0	0.00392174	0.0026532	0	0.000230245	0.0419526	0.00252693	0.00858754	0.479706	0	0.0108911	0.32434	0.00353107	0	0.000428976	0	0	0.00890764	0	0.000636132
Bacteria; __Bacteroidetes; __Flavobacteria; __Flavobacteriales; __Flavobacteriaceae	0.00424628	0	0	0	0.00475553	0	0	0	0	0	0	0.0303006	0	0	0.0885416	0	0.0404663	0.0745585	0.000151072	0.0548952	0.102687	0	9.96895e-05	0	0	0.0109614	0	0	0	0.04095	0	0.000369258	0	0.000117202	0
Bacteria; __Proteobacteria; __Alphaproteobacteria; __Rhizobiales; __Methylobacteriaceae	0.00424628	0.0502651	0	0	0.0353098	0	0	0.000103359	0.0738251	0	5.63349e-05	0.00459044	0	0	1.80659e-05	0	1.7153e-05	0	0	0	0	0	0.151051	0	0	0.011312	0	0.000181598	7.44579e-06	0.000419988	1.68418e-05	0	0	0	0
Bacteria; __Firmicutes; __Bacilli; __Lactobacillales; __Lactobacillaceae	0.00193517	0	0.00324097	0	0.00871306	0.00112233	0	0.000449713	0.00109043	0.00134241	0	0.00308648	0.00343745	0.00106923	0	0	0.000853057	0.00946887	0	0.0214919	0.0067184	0	0.00121991	0.00713006	0.118468	0.00633407	0.0152127	0.118283	0	0	0	0	0	0	0
Bacteria; __Firmicutes; __Bacilli; __Bacillales; __Bacillaceae	0.00145138	0.143786	0	0	0.0318476	0.002928	0	0.00117323	0.00560721	0	0.000450679	0.0333284	0	5.40161e-05	9.03293e-05	0	2.83906e-05	0	0	0	0	0.000151601	0.0371224	0.000102291	0	0.00484576	0.000761909	0.000544794	0	0.000860949	0	1.64115e-05	0	0	0.000636132
Bacteria; __Proteobacteria; __Gammaproteobacteria; __Pseudomonadales; __Pseudomonadaceae	0.174739	7.26216e-05	2.91248e-05	1.13282e-05	0.00135524	7.37626e-05	1.26138e-05	0	0	0.00408975	0.000394344	0.000793014	0	0.000216064	0.00181958	2.07561e-05	0.00379933	0.0016989	0.000496298	0.00245591	0.00224143	4.76126e-05	0.00581254	0	0	0.00243332	0	4.03551e-05	0	0	0.0473145	0	0	0.00674039	0
Bacteria; __Firmicutes; __Clostridia; __Clostridiales; __Lachnospiraceae	0.00580552	0.0211378	0	0	0.0186164	0.00231123	0	0.00488301	0.00123108	0	0	0.0477027	3.32121e-05	0.00018435	0.000738464	0	3.43059e-05	0	0	0	0	0	0.0192232	0	0.000125235	0.00713787	0	0	2.23374e-05	0.0536753	0	3.28229e-05	0	0	0.0019084
Bacteria; __Actinobacteria; __Actinobacteria; __Corynebacteriales; __Dietziaceae	0.128205	0.0040404	0	0	0.00051667	0	0	0.000516796	0	0	0	0.017724	0	5.40161e-05	0	0	0	0	0	0	1.35254e-05	0	5.69655e-05	0	0	3.10771e-05	0	0	7.44579e-06	0.001638	0	0	0	0	0
Bacteria; __Bacteroidetes; __Sphingobacteriia; __Sphingobacteriales; __Sphingobacteriaceae	0	0	0	0	0.000243457	0	0	0	0.000304275	0	0	0.00134409	0	0	0.000925806	0	0.000123529	8.0856e-05	0	3.61337e-05	0.000276931	0	0.000550282	0	0	0	0	0	0	9.73776e-06	0	0.132186	0	0	0
Bacteria; __Proteobacteria; __Alphaproteobacteria; __Rhizobiales; __Phyllobacteriaceae	0	0.00966184	0	0	0.042725	0	0	0	0.000152138	3.94104e-05	0	0.00310259	0	0	0.00151408	0	1.7153e-05	0	0	0	0	0	0.0160787	0	4.17449e-05	0.000133451	0	0	0	0.0418859	0	0	0.000468823	0	0
Bacteria; __Actinobacteria; __Actinobacteria; __Corynebacteriales; __Corynebacteriaceae	0.0280461	0.0553782	0	0	0.00570521	0	0	0	0.00532481	0	0	0.0101554	0	4.60876e-05	0	0	0	0	7.66893e-05	0	0	0	0.00790458	0	0	0.00206088	0	0	0.0021097	0.0045045	0	0	0	1.65155e-05	0
Bacteria; __Actinobacteria; __Actinobacteria; __Propionibacteriales; __Propionibacteriaceae	0	0	0	0	0.000121729	0	0	0	0.00106496	0	0	0.000336022	0	0	0.000993623	9.05987e-05	0.00802248	0.0706486	0.00121953	0.0247197	0.00490986	0	0	0	0	0	0	0	0	0	5.62351e-05	0	0	9.90933e-05	0
Bacteria; __Proteobacteria; __Gammaproteobacteria; __Vibrionales; __Vibrionaceae	0	0	0	0	0	2.45875e-05	0.0332948	0	0	0	4.80654e-05	0	0	0	0	0	0	0	0	0	0	0	0	0	0	0	0	0	0	0.0143325	0	0	0.0644093	0	0
Bacteria; __Proteobacteria; __Alphaproteobacteria; __Rhizobiales; __Bradyrhizobiaceae	0.000530786	0.00973446	0	0	0.0608083	0	0	0.000270963	0	0	0	0.0228495	0	0	4.28596e-05	1.03781e-05	0	0	0	0	0	0	0.00275141	0	0	3.10771e-05	0	0	0	0	0	0	0	0	0
Bacteria; __Proteobacteria; __Alphaproteobacteria; __Rhizobiales; __Hyphomicrobiaceae	0	0.0098797	0	0	0.068125	0	0	0	0	0	0	0.000672043	0	0	1.80659e-05	0	0	0	0	0	0	0	0.00550282	0	0	0	0	0	0	0	0	8.20573e-06	0	0	0
Bacteria; __Proteobacteria; __Alphaproteobacteria; __Rhodospirillales; __wr0007	0.00101458	0.0144928	0	0	0.0130818	0	0	0	3.76011e-05	0	0	0.000259637	0	0	6.47048e-05	0	2.57294e-05	0	0	9.15248e-05	0	0	0.0122438	0	0	0	0	0	0	0.0163995	0	1.08507e-05	0.000468823	0	0
Bacteria; __Proteobacteria; __Alphaproteobacteria; __Rickettsiales; __Anaplasmataceae	0	0.058052	0	0	0.00251572	0	0	0.00155073	0.000567482	0	0	0.00314876	0	0.000199344	0	0	0	0	0	0	0	0	0	0	0	0.000990099	0	0	0	0	0	0	0	0	0
Bacteria; __Proteobacteria; __Alphaproteobacteria; __Rhizobiales; __F0723	0.0249469	0.0193237	0	0	0.00779874	0	0	0.000206718	0	0	0	0	0	0	0	0	0	0	0	0	0	0	0.00300824	0	0	0	0	0	0	0.000819001	0	0	0	0	0
Bacteria; __Firmicutes; __Clostridia; __Clostridiales; __Clostridiaceae	0	0	0	0	0	0	0	0	0	0.00918263	0.00729774	0	0.00916209	0.0198146	0	0	0	0	0	0	0	0	0	0	0	0	0	0	0	0	0	0	0	0	0
Bacteria; __Bacteroidetes; __Sphingobacteriia; __Sphingobacteriales; __Chitinophagaceae	0.00579165	7.26216e-05	0	0	0.011662	0	0	0	0	0	0	0	0	0	1.42865e-05	0	0	0	0	0	0	0	0	0	0	0.000123092	0	0	0	0.0234097	0	0	0	0	0
Bacteria; __Proteobacteria; __Alphaproteobacteria; __Caulobacterales; __Caulobacteraceae	0	0.00483092	0	1.07847e-05	0.0160496	0.000231128	1.26138e-05	0	0	0.000166003	0	0.000533377	0	5.40161e-05	2.62923e-05	0	8.57648e-06	0	0	0	2.31209e-05	0	0.00357683	0	0	0.000330033	0	0.000181598	0	0.0012285	0.000404204	0	0	0	0
Bacteria; __Proteobacteria; __Betaproteobacteria; __UCT_N117; __f	0	0	0	0	0.00660066	0	0	0	0	0	0	0	0	0	0	0	0	0	0	0	0	0	0	0	0	0.0049505	0	0	0	0	0	0	0	0	0
Bacteria; __Proteobacteria; __Betaproteobacteria; __Burkholderiales; __Comamonadaceae	0.00870827	0.0020202	0	0	0.000265098	2.45875e-05	0	0	0	0	0.000169005	0.00134409	0	0	0	0	1.98141e-05	0	0	0	1.35254e-05	0	2.84827e-05	0	0	2.07181e-05	0	0	7.44579e-06	0.0225225	0	0	0	0	0
Bacteria; __Cyanobacteria; __Chloroplast; __Chloroplast; __Chloroplast	0.00675923	0	0	0	0.0094788	0	0	0	0	0	0	0.00604839	0	0	0	1.03781e-05	0	0	0	0	0	0	0.00424637	0	0	0.00134085	0	0	0	0.00205724	0	8.20573e-06	0	0	0
Bacteria; __Proteobacteria; __Gammaproteobacteria; __Oceanospirillales; __Halomonadaceae	0.0264749	0.0020202	0	0	0	0	0	0.0015434	0.000188005	0	0	0	0	0	0	0	0	0	0	0	0	0.000112622	0.000151812	0	0	0.00132013	0	0	0	0	0	0	0	0	0
Bacteria; __Deinococcus-Thermus; __Deinococci; __Thermales; __Thermaceae	0	0.00692374	0	1.13282e-05	0	0.000122938	0	9.6367e-05	0.000152138	0	4.80654e-05	0.0119581	3.32121e-05	9.21752e-06	0	0	0	0	0	0	0	2.30649e-05	0.00880451	4.38391e-05	0	0.00193559	5.27155e-05	6.05327e-05	0	0	0	0	0	0	0
Bacteria; __Proteobacteria; __Gammaproteobacteria; __Xanthomonadales; __Xanthomonadaceae	0	0	0	0	9.46778e-05	0.000146391	0	0	0	0	0	0	0	5.40161e-05	0.000791119	0	0.00449959	0.00614688	0.000138963	0.0155526	0.000395943	0	0.000137571	0	0	0	0	0	0	0	3.36836e-05	4.92344e-05	0	0.000503967	0
Bacteria; __Firmicutes; __Clostridia; __Clostridiales; __Veillonellaceae	0	0.0181818	0	0	0	0.000172113	0	0.0016932	0	0	0	0.00171751	0	0	0	0	0	0	0	0	0	0	0.00509011	0	4.17449e-05	0	0	0	0	0	0	0	0	0	0
Bacteria; __Proteobacteria; __Gammaproteobacteria; __Aeromonadales; __Aeromonadaceae	0.0249296	0	0	0	0	0	0	0	0	0	0	0	0	0	0	0	0	0	0	0	0	0	0	0	0	0	0	0	0	0	0	0	8.88468e-05	0	0
Bacteria; __Proteobacteria; __Alphaproteobacteria; __Rhodobacterales; __Rhodobacteraceae	0	0	0	0	0.000251572	0.000319638	0	0	0	0	0	0	0	0	0.000100837	0	0	0	0	0	0	0.000246352	0.0213234	0	0	0	0	0	0	0.002457	0	0	0	0	0
Bacteria; __Firmicutes; __Bacilli; __Bacillales; __Planococcaceae	0.00530786	0	0	0	0	0	0	0	0	0	0	0.00201613	1.66061e-05	0.000165915	0.00131623	0	0.000495354	1.3468e-05	0	0.000204758	0	0	0.000412712	0.000983796	0.0012106	0.000369276	0.00405256	0.00527909	0	0.0004095	0	0	0	0	0
Bacteria; __Firmicutes; __Bacilli; __Lactobacillales; __Enterococcaceae	0.00106157	0	0	0	0.00330033	0.000491751	0	0.00237726	0.000451213	0	0	0.00100806	0.000398545	2.76526e-05	0	0	0.00387657	0	8.56678e-06	2.40891e-05	0	0	0.00148101	0	0	0.00718101	0.000369315	0.000464084	0	0	0	0	0	0	0
Bacteria; __Actinobacteria; __Actinobacteria; __Micrococcales; __Microbacteriaceae	0	0	0	0	0.0134529	0	0	0.000826873	0.00136924	0	0	0.00604839	0	0	0.000676337	0	8.31717e-05	0	0	0	0	0	0	0	0	2.07181e-05	0	4.03551e-05	0	0	0	0	0	0	0
Bacteria; __Aquificae; __Aquificae; __Aquificales; __Hydrogenothermaceae	0	0	0	0	0.00190174	0	0	0	0.00562736	0	0	0	0	0	0	0	0	0	0	0	0	1.22739e-05	0	0	0	0	0	0	0	0	0	0	0	0	0
Bacteria; __Proteobacteria; __Alphaproteobacteria; __Rhizobiales; __Brucellaceae	0	0	2.91248e-05	0	0.000189356	0.00113103	0	0	0	0	0	0	0	0	0.00489442	0.000212477	0.00648499	0.0001886	0.00113741	0.00583273	0.000959256	0	2.84827e-05	0	0	0	0	0	0	0	0	0	0	0	0
Bacteria; __Actinobacteria; __Actinobacteria; __Micrococcales; __Dermatophilaceae	0.0175159	0	0	0	0	0	0	0	0	0	0	0	0	0	0	0	0	0	0	0	0	0	0.000550282	0	0	0	0	0	0	0	0	0	0	0	0
Bacteria; __Proteobacteria; __Gammaproteobacteria; __B38; __f	0	0	0	0	0	0.000295051	0	0.000930233	0	0	0	0	0	7.37402e-05	0	0	0	0	0	0.000108401	0	0	0	0	0.000959648	4.14362e-05	5.27593e-05	0.0015361	0	0.00532351	0	0	0.00843882	0	0
Bacteria; __Bacteroidetes; __Bacteroidia; __Bacteroidales; __Prevotellaceae	0	0	0	0	0	0	0	3.21223e-05	0.0024342	0	0	0.00739247	0	0	1.80659e-05	0	0	0	0	0	0	0	0	0	0	0.000330033	0	0	0	0.00614251	0	0	0	0	0
Bacteria; __Proteobacteria; __Alphaproteobacteria; __Sphingomonadales; __Sphingomonadaceae	0.00970898	0.00411303	0	0	0	0	1.26138e-05	0	0	0	0	0.000197355	0	0	0	0	3.43059e-05	0	0	0	0	0	0	0	0	0	1.07133e-05	6.05327e-05	0	0.0004095	0	0	0.000995025	0	0
Bacteria; __Proteobacteria; __Alphaproteobacteria; __Rhizobiales; __Rhizobiaceae	0.00159236	0.00483092	0	0	0.00466903	2.45875e-05	0	0	0	0	0	0	0	9.21752e-06	0.00119039	0	5.94424e-05	0	0.000207086	0.000499383	0	0	0	0	0.000125235	0	0	0	0	0	0	0	0	0	0
Bacteria; __Firmicutes; __Bacilli; __Bacillales; __Sporolactobacillaceae	0.00366851	0	0	0	0	0	0	0	0	0	0	0	0	0	0	0	0	0	0	0	0	0	0.00867632	0	0	0.000330033	0	0	0	0	0	0	0	0	0
Bacteria; __Proteobacteria; __Gammaproteobacteria; __Pasteurellales; __Pasteurellaceae	0	0	0	0	0	0	0	0	0.00257323	0.000261889	0.000144196	0.00164113	0.000232485	0.00219119	0	0	0	0	0	0	0	0	0	0	4.17449e-05	0	0	0	0	0.00532351	1.40588e-05	8.20573e-06	0	0	0
Bacteria; __Actinobacteria; __Actinobacteria; __Corynebacteriales; __Nocardiaceae	0.00145138	0	0	0	0	0	0	0	0.0012547	0	0	0.00600064	0	0	1.80659e-05	0	0	1.36227e-05	0	0	0	0.000122739	0	0	0	0	0	0	0	0.00168669	0	0	0.000995025	0	0
Bacteria; __Actinobacteria; __Actinobacteria; __Actinomycetales; __Actinomycetaceae	0.00101458	7.26216e-05	0	0	0	0	0	0	3.76011e-05	0	4.80654e-05	0.00335504	0	0	0	0	0	0	0	0	0	0	0.000137571	0	8.34899e-05	2.07181e-05	2.63797e-05	0	0.000126579	0.0020475	0	0	0.0039801	0	0
Bacteria; __Proteobacteria; __Alphaproteobacteria; __Rhizobiales; __f	0	0	0	0	0	0	0	0	0.000152138	0	0	0.00604839	0	0	0	0	0	0	0	0	0	0	2.84827e-05	0	0	0	0	0	0	0.001638	0	0	0	0	0
Bacteria; __Actinobacteria; __Actinobacteria; __Micrococcales; __Brevibacteriaceae	0	0	0	0	0.00201258	0	0	0.000516796	0	0	0	0	0	0	0	0	0	0	0	0	0	0	0.00275141	0	0	0	0	0	0	0	0	0	0	0	0
Bacteria; __Proteobacteria; __Alphaproteobacteria; __Rhodospirillales; __Rhodospirillaceae	0	0	0	0	0	0.000295051	0	0	0	0	0	0.00571237	0	0	0	0	0	0	0	0	0	0	0	0	0	0	0	0	0	0.0004095	0	0	0	0	0
Bacteria; __Proteobacteria; __Alphaproteobacteria; __Rhizobiales; __Beijerinckiaceae	0	0	0	2.52391e-05	0	0	0	0	0.000152138	0	0	0.000456993	1.66061e-05	0	0	0	0	0	0	0	0	0	0	0	0	0	0	0	0	0.00451424	0	0	0	0	0
Bacteria; __Gemmatimonadetes; __Gemmatimonadetes; __Gemmatimonadales; __Gemmatimonadaceae	0	0.00483092	0	0	0	0	0	0	0	0	0	0	0	0	0	0	0	0	0	0	0	0	0	0	0	0	0	0	0	0	0	0	0	0	0
Bacteria; __Bacteroidetes; __Bacteroidia; __Bacteroidales; __Porphyromonadaceae	0.00241896	0	0	0	0	0	0	0	0	0	0	0.000986777	1.66061e-05	0.000350266	0	0	0	0	0	0	0	0	0	0	0	0	0	0	0	0	0	0	0	0	0
Bacteria; __Proteobacteria; __Alphaproteobacteria; __Rhodospirillales; __Acetobacteraceae	0	0	0	0	0	0	0	0	0	0	0	0	1.66061e-05	0	0	0	0	0	0	0	0	0.003581	0	0	0	0	0	0	0	0	0	0	0	0	0
Bacteria; __Firmicutes; __Clostridia; __Clostridiales; __Ruminococcaceae	0	0	0	0	0	0	0	0	0	0	0	0.000672043	0	0	0	0	0	0	0	0	0	0	0.000185138	0	0	0.00132013	0	0	0	0	0	0	0	0	0
Bacteria; __Actinobacteria; __Actinobacteria; __Micrococcales; __Micrococcaceae	0	7.26216e-05	0	0	0	0	0	0.000103359	0.000152138	0	0	0.00254951	0	0	0	0	2.57294e-05	0	0	0	0	0	0	0	0	1.0359e-05	0	0	0	0	0	0	0	0	0
Bacteria; __Actinobacteria; __Actinobacteria; __Micrococcales; __Bogoriellaceae	0	0	0	0	0	0	0	0	0	0	0	0.00268817	0	0	0	0	0	0	0	0	0	0	0	0	0	0	0	0	0	0	0	0	0	0	0
Bacteria; __Proteobacteria; __Alphaproteobacteria; __Rickettsiales; __mitochondria	0	0	0	0	0	0	0	0	0	0	0	0	0	0	0	0	0	0	0	0	0	0	0	0	0	0.000330033	0	0	0	0	0	0	0	0	0
Bacteria; __Actinobacteria; __Acidimicrobiia; __Acidimicrobiales; __Candidatus_Microthrix	0	0	0	0	0	0	0	0	0	0	0	0	0	0	0	0	0	0	0	0	0	0	0	0	0	0	0	0	0	0.002457	0	0	0	0	0
Bacteria; __Proteobacteria; __Alphaproteobacteria; __Rhodospirillales; __I-10	0	0	0	0	0	0	0	0	0	0	0	0.00235215	0	0	0	0	0	0	0	0	0	0	0	0	0	0	0	0	0	0	0	0	0	0	0
Bacteria; __Actinobacteria; __Actinobacteria; __Pseudonocardiales; __Pseudonocardiaceae	0	7.26216e-05	0	0	0	0	0	0	0	0	0	0	0	0	0.000128579	0	0	0	0	0	0	0	0.00178842	0	0	0.000330033	0	0	0	0	0	0	0	0	0
Bacteria; __Planctomycetes; __Planctomycetacia; __Planctomycetales; __Planctomycetaceae	0	0	0	0	0	0	0	0	0	0	0	0.000672043	0	0	0	0	0	0	0	0	0	0	0	0	0	0	0	0	0	0.001638	0	0	0	0	0
Bacteria; __Armatimonadetes; __c; __o; __f	0	0	0	0	0	0	0	6.42446e-05	0.00060855	0	0	0.00100806	0	0	0	0	0	0	0	0	0	0	0.000137571	0	0	0.000473843	0	0	0	0	0	0	0	0	0
Bacteria; __Proteobacteria; __Alphaproteobacteria; __Rhizobiales; __DUNssu371	0	0	0	0	0	0	0	0	0	8.30013e-05	0	0	0	0	0	0	0	0	0	0	0	0	0	0	0	0	0	0	0	0.0020475	0	0	0	0	0
Bacteria; __Actinobacteria; __Actinobacteria; __Micrococcales; __Dermabacteraceae	0	0	0	0	0	0	0	0	0	0	0	0	0	0	0	0	0	0	0	0	0	0	0	0	0	0	0	0	0	0.0020475	0	0	0	0	0
Bacteria; __Actinobacteria; __Actinobacteria; __Propionibacteriales; __Nocardioidaceae	0	0	0	0	0	0	0	0	0	0	0	0	0	0	0	0	0	0	0	0	0	0	0	0	0	0	0	0	0	0.0020475	0	0	0	0	0
Bacteria; __Proteobacteria; __Alphaproteobacteria; __Rhizobiales; __Xanthobacteraceae	0	0	0	0	0	0	0	0	0	0	0	0.00134409	0	0	0	0	0	0	0	0	0	0	0	0	0	0	0	0	0	0.0004095	0	0	0	0	0
Bacteria; __Proteobacteria; __Alphaproteobacteria; __Sphingomonadales; __Erythrobacteraceae	0	0	0	0	0	0	0	0	0.00197779	0	0	0	0	0	0	0	0	0	0	0	0	0	0	0	0	0	0	0	0	0	0	0	0	0	0
Bacteria; __Actinobacteria; __Actinobacteria; __Micrococcales; __Intrasporangiaceae	0.000483793	0	0	0	0	0	0	0	0.000152138	0	0	0	0	0	0	0	0	0	0	0	0	0	0.000227862	0	0	1.0359e-05	0	0	0	0.000819001	0	0	0	0	0
Bacteria; __Actinobacteria; __Actinobacteria; __Streptomycetales; __Streptomycetaceae	0	0	0	0	0	0	0	0	0	0	0	0	0	0	0	0	0	0	0	0	0	0	0.00151328	0	0	0	0	0	0	0	0	0	0	0	0
Bacteria; __Actinobacteria; __Actinobacteria; __Corynebacteriales; __Mycobacteriaceae	0	0	0	0	0	0	0	0	7.52021e-05	0	0	0.000197355	0	0	0	0	0	0	0	0	0	0	0	0	0	0	0	0	0	0.0012285	0	0	0	0	0
Bacteria; __Firmicutes; __Clostridia; __Clostridiales; __Peptostreptococcaceae	0	0	0	0	0	0.000368813	0	0.000413437	0	0	0	0	0	0	0	0	0	0	0	0	0.000401687	0	0	0	0	0	0	0	0	0	0	0	0	0	0
Bacteria; __Actinobacteria; __Actinobacteria; __Frankiales; __Sporichthyaceae	0	0	0	0	0	0	0	0	0	0	0	0.00100806	0	0	0	0	0	0	0	0	0	0	0	0	0	0	0	0	0	0	0	0	0	0	0
Bacteria; __Actinobacteria; __Actinobacteria; __Frankiales; __uncultured	0	0	0	0	0	0	0	0	0	0	0	0	0	0	0	0	0	0	0	0	0	0	0.000962994	0	0	0	0	0	0	0	0	0	0	0	0
Bacteria; __Proteobacteria; __Gammaproteobacteria; __aaa34a10; __f	0	0	0	0	0	2.45875e-05	0	0	0	0	0	0	0	0	0	1.03781e-05	0	0	1.98519e-05	0	0	0	0	0	0.000292215	0	0.000527593	7.99361e-05	0	0	0	0	0	0	0
Bacteria; __Bacteroidetes; __Cytophagia; __Cytophagales; __Cytophagaceae	0	0	0	0	0	0	0	0	0	0	0	0.000789422	0	0	0.000160931	0	0	0	0	0	0	0	0	0	0	0	0	0	0	0	0	0	0	0	0
Bacteria; __Cyanobacteria; __Cyanobacteria; __uncultured; __f	0	0	0	0	0	0	0	0	0.000912825	0	0	0	0	0	0	0	0	0	0	0	0	0	0	0	0	0	0	0	0	0	0	0	0	0	0
Bacteria; __Actinobacteria; __Actinobacteria; __Frankiales; __Acidothermaceae	0	0	0	0	0	0	0	0	0	0	0	0	0	0	0	0	0	0	0	0	0	0	0.000825423	0	0	0	0	0	0	0	0	0	0	0	0
Bacteria; __Proteobacteria; __Gammaproteobacteria; __Alteromonadales; __Shewanellaceae	0.000530786	0	0	0	0	0	0	0	0	0	0	0	0	0	0.000289054	0	0	0	0	0	0	0	0	0	0	0	0	0	0	0	0	0	0	0	0
Bacteria; __Actinobacteria; __Thermoleophilia; __Thermophilales; __Thermoleophilaceae	0	7.26216e-05	0	0	0	0.00010081	0	0	0.000304275	0	0	0	0	0	0	0	0	0	0	0	0	7.58006e-05	9.96895e-05	0	0	0.00010359	1.31789e-05	0	0	0	0	0	0	0	0
Bacteria; __Actinobacteria; __Actinobacteria; __Frankiales; __Geodermatophilaceae	0	0	0	0	0	0	0	0	0	0	0	0.000672043	0	0	0	0	0	0	0	6.10165e-05	0	0	0	0	0	0	0	0	0	0	0	0	0	0	0
Bacteria; __Chloroflexi; __Thermomicrobia; __Thermomicrobiales; __Thermomicrobiaceae	0.000483793	0	0	0	0	0	0	0	0.000152138	0	0	0	0	0	0	0	0	0	0	0	0	0	0	0	0	2.07181e-05	0	0	0	0	0	0	0	0	0
Bacteria; __Deinococcus-Thermus; __Deinococci; __Deinococcales; __Deinococcaceae	0	0	0	0	0	0	0	0	0	0	0	0	0	0	0	0	0	0	0	0	0	0	0	0	0	0	0	0	0	0.0004095	0	0	0	0	0
Bacteria; __Gemmatimonadetes; __Gemmatimonadetes; __S0134_terrestrial_group; __f	0	0	0	0	0	0	0	0	0	0	0	0	0	0	0	0	0	0	0	0	0	0	0	0	0	0	0	0	0	0.0004095	0	0	0	0	0
Bacteria; __Firmicutes; __Bacilli; __Bacillales; __Paenibacillaceae	0	0	0	0	0	0	0	0	0	0	0	0	0	0	0	0	0	0	0	0	0	0	0	1.4613e-05	0	0.000227899	0.00011861	0	0	0	0	0	0	0	0
Bacteria; __Proteobacteria; __Gammaproteobacteria; __Xanthomonadales; __Sinobacteraceae	0	0	0	0	0	0	0	0	0	0	0	0.000336022	0	0	0	0	0	0	0	0	0	0	0	0	0	0	0	0	0	0	0	0	0	0	0
Bacteria; __Proteobacteria; __Alphaproteobacteria; __Rickettsiales; __Holosporaceae	0	0	0	0	0	0	0	0	0	0	0	0	0	0	0	0	0	0	0	0	0	0	0	0	4.17449e-05	0	0	0.000159872	0	0	0	0	0	0	0
Bacteria; __Bacteroidetes; __Flavobacteria; __Flavobacteriales; __Cryomorphaceae	0	0	0	0	0	0	0	0	0	0	0	0	0	0	0.000198725	0	0	0	0	0	0	0	0	0	0	0	0	0	0	0	0	0	0	0	0
Bacteria; __Fusobacteria; __Fusobacteria; __Fusobacteriales; __boneC3G7	0	0	0	0	0	0	0	0	0.000152138	0	0	0	0	0	0	0	0	0	0	0	0	0	0	0	0	0	0	0	0	0	0	0	0	0	0
Bacteria; __Proteobacteria; __Alphaproteobacteria; __Sphingomonadales; __JG34-KF-161	0	0	0	0	0	0	0	0	0.000152138	0	0	0	0	0	0	0	0	0	0	0	0	0	0	0	0	0	0	0	0	0	0	0	0	0	0
Bacteria; __Cyanobacteria; __SHA-109; __o; __f	0	0	0	0	0	0	0	0	0	0	0	0	0	0	0.000126461	0	0	0	0	0	0	0	0	0	0	0	0	0	0	0	0	0	0	0	0
Bacteria; __Bacteroidetes; __Sphingobacteriia; __Sphingobacteriales; __NS11-12_marine_group	0	0	0	0	0	0	0	0	0	0	0	0	0	0	0	0	0	0	0	0	0	0	0	0	0	0.000123092	0	0	0	0	0	0	0	0	0
Bacteria; __Proteobacteria; __Betaproteobacteria; __Rhodocyclales; __Rhodocyclaceae	0	0	0	0	0	0	0	0	0	0	0	0	0	0	9.77249e-05	0	0	0	0	0	0	0	0	0	0	0	0	0	0	0	0	0	0	0	0
Bacteria; __Proteobacteria; __Deltaproteobacteria; __Desulfuromonadales; __GR-WP33-58	0	0	0	0	0	0	0	0	0	0	0	0	0	0	8.57192e-05	0	0	0	0	0	0	0	0	0	0	0	0	0	0	0	0	0	0	0	0
Bacteria; __Firmicutes; __Erysipelotrichi; __Erysipelotrichales; __Erysipelotrichaceae	0	0	0	0	0	0	0	0	0	0	0	0	0	0	0	0	1.98141e-05	5.44907e-05	0	0	0	0	0	0	0	0	0	0	0	0	0	0	0	0	0
Bacteria; __Acidobacteria; __Acidobacteria; __DA023; __f	0	0	0	0	0	0	0	0	0	0	0	0	0	5.40161e-05	0	0	0	0	0	0	0	0	0	0	0	0	0	0	0	0	0	0	0	0	0
Bacteria; __Proteobacteria; __Gammaproteobacteria; __Legionellales; __Legionellaceae	0	0	0	0	0	0	0	0	0	0	0	0	0	0	0	0	0	0	0	0	0	0	0	0	4.17449e-05	0	0	0	0	0	0	0	0	0	0
Bacteria; __Firmicutes; __Clostridia; __Clostridiales; __Christensenellaceae	0	0	0	0	0	0	0	0	3.76011e-05	0	0	0	0	0	0	0	0	0	0	0	0	0	0	0	0	0	0	0	0	0	0	0	0	0	0
Bacteria; __Proteobacteria; __Gammaproteobacteria; __Oceanospirillales; __Hahellaceae	0	0	0	0	0	0	0	0	0	0	0	0	0	0	0	0	0	0	0	0	0	0	0	0	0	0	0	0	0	0	0	0	0	1.65155e-05	0
Bacteria; __Bacteroidetes; __Cytophagia; __Cytophagales; __Cyclobacteriaceae	0	0	0	0	0	0	0	0	0	0	0	0	0	0	1.42865e-05	0	0	0	0	0	0	0	0	0	0	0	0	0	0	0	0	0	0	0	0
Bacteria; __Candidate_division_BRC1; __c; __o; __f	0	0	0	0	0	0	0	0	0	0	0	0	0	0	1.42865e-05	0	0	0	0	0	0	0	0	0	0	0	0	0	0	0	0	0	0	0	0
Bacteria; __Proteobacteria; __Alphaproteobacteria; __Rickettsiales; __Candidatus_Odyssella	0	0	0	0	0	0	1.26138e-05	0	0	0	0	0	0	0	0	0	0	0	0	0	0	0	0	0	0	0	0	0	0	0	0	0	0	0	0
Bacteria; __Actinobacteria; __Acidimicrobiia; __Acidimicrobiales; __Iamiaceae	0	0	0	0	0	0	0	0	0	0	0	0	0	0	0	0	0	0	0	0	0	0	0	0	0	1.0359e-05	0	0	0	0	0	0	0	0	0
Bacteria; __Proteobacteria; __Betaproteobacteria; __Methylophilales; __Methylophilaceae	0	0	0	0	0	0	0	0	0	0	0	0	0	0	0	0	0	0	0	0	0	0	0	0	0	1.0359e-05	0	0	0	0	0	0	0	0	0
Bacteria; __Proteobacteria; __Alphaproteobacteria; __Sphingomonadales; __GOBB3-C201	0	0	0	0	0	0	0	0	0	0	0	0	0	0	0	0	8.57648e-06	0	0	0	0	0	0	0	0	0	0	0	0	0	0	0	0	0	0

## Sheet: Relative_Abundance_Genus_Level
Relative abudance at Phylum level
Taxon	Af1_L_G	Af1_F_1D_G	Af1_F_5D_G	Af1_F_15D_G	Af1_M_1D_G	Af1_M_5D_G	Af1_M_15D_G	AfA_L_G	AfA_F_1D_G	AfA_F_5D_G	AfA_F_15D_G	AfA_M_1D_G	AfA_M_5D_G	AfA_M_15D_G	Agr_L_G	Agr_F_1D_G	Agr_F_5D_G	Agr_F_15D_G	Agr_M_1D_G	Agr_M_5D_G	Agr_M_15D_G	Alu_L_G	Alu_F_1D_G	Alu_F_5D_G	Alu_F_15D_G	Alu_M_1D_G	Alu_M_5D_G	Alu_M_15D_G	Bol_L_G	Bol_F_1D_G	Bol_F_5D_G	Bol_F_15D_G	Bol_M_1D_G	Bol_M_5D_G	Bol_M_15D_G
Bacteria; __Proteobacteria; __Gammaproteobacteria; __Enterobacteriales; __Enterobacteriaceae; __Providencia	0.0960722	0.00815343	0.280535	0.831764	0.0957627	0.492744	0.454135	0.5465	0.237389	0.267843	0.0112495	0.371581	0.515208	0.299261	0.640343	0.948321	0.748167	0.495182	0.966992	0.722957	0.487575	0.844633	0.0153456	0.000199706	0.324913	0.127697	0.162778	0.00236305	0.00110109	0	0.0534868	0.0976591	0.00140647	3.51605e-05	0.0120865
Bacteria; __Proteobacteria; __Gammaproteobacteria; __Enterobacteriales; __Enterobacteriaceae; __Morganella	0.0341068	0.070102	0	0	0.0525363	0.00422906	0	0.38075	0.457927	0.0110224	4.80654e-05	0.101062	0.00363673	0.0183904	0.18725	1.03781e-05	0.0154101	0.0226871	0.000105108	0.00459121	0.00694942	0	0.000137571	0	0.000133989	0.0678327	0	0	0.977623	0.673846	0.623941	0.649167	0.875972	0.970749	0.761671
Bacteria; __Proteobacteria; __Gammaproteobacteria; __Enterobacteriales; __Enterobacteriaceae; __Enterobacter	0.00424628	0.335887	0.45489	0.107613	0.0619734	0.23192	0.257474	0.00103359	0.00414901	0.539187	0.661052	0.0835343	0.396213	0.590706	0.0181542	3.87083e-05	0.102521	0.0700431	0.017915	0.0850916	0.101513	0.000371248	0.0569327	0.0006624	0.309274	0.355692	0.132571	0.450654	0	0.0028665	0.00146524	0	0.011778	2.82357e-05	0
Bacteria; __Proteobacteria; __Gammaproteobacteria; __Enterobacteriales; __Enterobacteriaceae; __Klebsiella	0	0	0	0	0.19248	0	0	0	0	0	0	0	0	0	0	0.0508481	0	0.191286	0.000394072	0	0.19248	0.143003	0.319619	0.505045	0.000429969	0.294342	0.327464	0.325182	0	0	0	0	0	0	0
Bacteria; __Proteobacteria; __Gammaproteobacteria; __Enterobacteriales; __Enterobacteriaceae; __Escherichia-Shigella	0.0897043	0.000363108	0.0615935	0.026411	0.00411442	0.121829	0.194213	0.000406444	0.000752021	0.029918	0.290846	0.00311004	0.0415952	0.00835452	0.0409942	0.000248451	0.0256329	0.0225105	0.00974591	0.0338528	0.0252302	0.00204211	0.00368795	0.00601964	0.130642	0.0283135	0.00868375	0.00252719	0	0.0028665	0	7.38516e-05	0.00434404	1.65155e-05	0
Bacteria; __Firmicutes; __Bacilli; __Lactobacillales; __Streptococcaceae; __Streptococcus	0.0950516	0	0	0	0.0113617	0.000122938	0	0.0022739	0.028142	0	0	0.00569108	0.000780485	0	0	0	0	0.0026532	0	0	0.00311084	0.00252693	0.00858754	0.479282	0	0	0.323049	0	0	1.94755e-05	0	0	0	0	0
Bacteria; __Proteobacteria; __Gammaproteobacteria; __Pseudomonadales; __Moraxellaceae; __Enhydrobacter	0.0680162	0.0950913	2.91248e-05	0	0.134955	0.000441064	0	0.00419861	0.14987	0	0.000619683	0.160035	1.66061e-05	0	0.000209069	0.000113321	0.000188682	6.81134e-05	0	0	0	0.000302809	0.265124	2.92261e-05	0	0.0331827	5.02499e-05	0.00213727	0	0.015561	0	0	0.000995025	0.000105482	0
Bacteria; __Proteobacteria; __Gammaproteobacteria; __Pseudomonadales; __Moraxellaceae; __Acinetobacter	0.107525	0	0	1.07847e-05	0.00457165	0.000688451	0	0.00103359	0.00346861	0	0.00998691	0.00106675	0	0.0134179	0.000992792	3.11342e-05	0.00419136	0.00505058	0.00024679	0.00932481	0.00308885	1.89502e-05	0.00218282	2.92261e-05	0	0.00231023	0	0	0.00211715	0.00223252	0.27187	0.120403	0.0167526	0.0215554	0.223062
Bacteria; __Proteobacteria; __Gammaproteobacteria; __Enterobacteriales; __Enterobacteriaceae; __Serratia	0.00212314	0	0.141693	0.0330709	0.0113346	0.103934	0.0380859	0.000852003	0.00044157	0.00687931	0.0124462	0.00201404	0.017311	0.00096784	0.00623209	1.41651e-05	0.0202747	0.0146119	0.00108057	0.0152173	0.020281	0.00233465	7.12068e-05	1.4613e-05	0.034998	0.000341848	0.00242693	0.000559552	0	0	0	0	0	0	0
Bacteria; __Proteobacteria; __Alphaproteobacteria; __Rhizobiales; __Methylobacteriaceae; __Methylobacterium	0.00424628	0.0502651	0	0	0.0353098	0	0	0.000103359	0.0738251	0	5.63349e-05	0.00459044	0	0	1.80659e-05	0	1.7153e-05	0	0	0	0	0	0.151051	0	0	0.011312	0	0.000181598	7.44579e-06	0.000419988	1.68418e-05	0	0	0	0
Bacteria; __Firmicutes; __Bacilli; __Lactobacillales; __Lactobacillaceae; __Lactobacillus	0.00193517	0	0.00324097	0	0.00871306	0.00112233	0	0.000449713	0.00109043	0.00134241	0	0.00308648	0.00343745	0.00106923	0	0	0.000853057	0.00946887	0	0.0214919	0.0067184	0	0.00121991	0.00713006	0.118468	0.00633407	0.0152127	0.118283	0	0	0	0	0	0	0
Bacteria; __Bacteroidetes; __Flavobacteria; __Flavobacteriales; __Flavobacteriaceae; __Myroides	0	0	0	0	0.00198823	0	0	0	0	0	0	0.00403226	0	0	0.0611501	0	0.0394397	0.0610498	0.000111368	0.0477648	0.100867	0	2.84827e-05	0	0	0.0105921	0	0	0	0	0	0	0	0	0
Bacteria; __Firmicutes; __Bacilli; __Bacillales; __Bacillaceae; __Geobacillus	0.00145138	0.143786	0	0	0.0318476	0.002928	0	0.00117323	0.0054192	0	0.000450679	0.0255999	0	5.40161e-05	9.03293e-05	0	2.83906e-05	0	0	0	0	0.000151601	0.0357886	0.000102291	0	0.00449501	0.000761909	0.000544794	0	0.000850462	0	1.64115e-05	0	0	0.000636132
Bacteria; __Proteobacteria; __Gammaproteobacteria; __Pseudomonadales; __Pseudomonadaceae; __Pseudomonas	0.174739	0	0	0	0.0008521	7.37626e-05	1.26138e-05	0	0	7.88208e-05	0.000169005	0.000793014	0	5.40161e-05	0.00177522	2.07561e-05	0.00378218	0.0016989	0.000496298	0.00239489	0.00224143	2.45477e-05	0.00473029	0	0	0.00243332	0	0	0	0	0.0463724	0	0	0.00649266	0
Bacteria; __Proteobacteria; __Gammaproteobacteria; __Enterobacteriales; __Enterobacteriaceae; __Pantoea	0.00106157	0	0.00654655	0.00107183	0.000324609	0.0112647	0.0227458	6.42446e-05	0	0.103053	0.00279409	0	0.0112118	0.00623413	0.000784358	0	0.000190226	9.4348e-05	0	0.00013249	0.000324609	0	0.000137571	0	0.0050644	0.0016002	0.01348	0.0412043	0	0	0	0	0	0	0
Bacteria; __Firmicutes; __Clostridia; __Clostridiales; __Lachnospiraceae; __g	0	0.0211378	0	0	0.0173585	0.00140149	0	0.00477965	0.00123108	0	0	0.0460226	3.32121e-05	0.00018435	0	0	3.43059e-05	0	0	0	0	0	0.0192232	0	0.000125235	0.00712751	0	0	2.23374e-05	0.0536655	0	3.28229e-05	0	0	0.0019084
Bacteria; __Actinobacteria; __Actinobacteria; __Corynebacteriales; __Dietziaceae; __Dietzia	0.128205	0.0040404	0	0	0.00051667	0	0	0.000516796	0	0	0	0.017724	0	5.40161e-05	0	0	0	0	0	0	1.35254e-05	0	5.69655e-05	0	0	3.10771e-05	0	0	7.44579e-06	0.001638	0	0	0	0	0
Bacteria; __Firmicutes; __Bacilli; __Lactobacillales; __Streptococcaceae; __Lactococcus	0.00318471	0	0.0477651	0	0	0.014574	0	0	0.00215019	8.30013e-05	0	0.00873656	0	0	0	0	0.00392174	0	0	0.000230245	0.0345875	0	0	0	0	0.0108911	0	2.01776e-05	0	0.0004095	0	0	0.00890764	0	0.000636132
Bacteria; __Bacteroidetes; __Sphingobacteriia; __Sphingobacteriales; __Sphingobacteriaceae; __Sphingobacterium	0	0	0	0	0.000243457	0	0	0	0	0	0	0.00134409	0	0	0.000817411	0	0.000123529	8.0856e-05	0	3.61337e-05	0.000276931	0	0.000550282	0	0	0	0	0	0	9.73776e-06	0	0.132186	0	0	0
Bacteria; __Proteobacteria; __Alphaproteobacteria; __Rhizobiales; __Phyllobacteriaceae; __Mesorhizobium	0	0.00966184	0	0	0.042725	0	0	0	0.000152138	3.94104e-05	0	0.000592066	0	0	0	0	0	0	0	0	0	0	0.0149822	0	0	0	0	0	0	0.0373717	0	0	0	0	0
Bacteria; __Proteobacteria; __Gammaproteobacteria; __Vibrionales; __Vibrionaceae; __Vibrio	0	0	0	0	0	0	0.0332948	0	0	0	0	0	0	0	0	0	0	0	0	0	0	0	0	0	0	0	0	0	0	0.0143325	0	0	0.0644093	0	0
Bacteria; __Actinobacteria; __Actinobacteria; __Corynebacteriales; __Corynebacteriaceae; __Corynebacterium	0.0130485	0.0553782	0	0	0.00570521	0	0	0	0.00532481	0	0	0.0101554	0	4.60876e-05	0	0	0	0	7.66893e-05	0	0	0	0.00790458	0	0	0.00206088	0	0	0.0021097	0.0045045	0	0	0	1.65155e-05	0
Bacteria; __Actinobacteria; __Actinobacteria; __Propionibacteriales; __Propionibacteriaceae; __Propionibacterium	0	0	0	0	0.000121729	0	0	0	0	0	0	0	0	0	0.000993623	9.05987e-05	0.00802248	0.0706486	0.00121953	0.0247197	0.00490986	0	0	0	0	0	0	0	0	0	5.62351e-05	0	0	9.90933e-05	0
Bacteria; __Proteobacteria; __Gammaproteobacteria; __Enterobacteriales; __Enterobacteriaceae; __Sodalis	0.00583864	0.0222222	0	0	0.0561056	0	0	0.00124031	0.000950426	0	0	0	0	0	0	1.92862e-05	0	0	0	0	0	0	0.000541172	0	0	0	0	0	0.0168776	3.14614e-05	5.05255e-05	0	0	0	0
Bacteria; __Proteobacteria; __Gammaproteobacteria; __Enterobacteriales; __Enterobacteriaceae; __g	0	0	0	0	0	0	0	0.0388309	0	0.0250583	0	0	0	0.0379393	0	0	0	0	0	0	0	0.000136766	0	0	0	0	5.27593e-05	0	0	0	0.00134735	0	0	0	0
Bacteria; __Proteobacteria; __Gammaproteobacteria; __Enterobacteriales; __Enterobacteriaceae; __Cedecea	0	0	0	0	0	0	0	0	0	0	0.0011267	0	0	0	0	0	0.00152221	0.00105144	0	0.000315956	0.000133896	0	0	0	0.0666439	0	0.000659491	0.000335952	0	0	0	0	0	0	0
Bacteria; __Proteobacteria; __Alphaproteobacteria; __Rhodospirillales; __wr0007; __g	0.00101458	0.0144928	0	0	0.0130818	0	0	0	3.76011e-05	0	0	0.000259637	0	0	6.47048e-05	0	2.57294e-05	0	0	9.15248e-05	0	0	0.0122438	0	0	0	0	0	0	0.0163995	0	1.08507e-05	0.000468823	0	0
Bacteria; __Proteobacteria; __Alphaproteobacteria; __Rickettsiales; __Anaplasmataceae; __Wolbachia	0	0.058052	0	0	0.00251572	0	0	0.00155073	0.000567482	0	0	0.00314876	0	0.000199344	0	0	0	0	0	0	0	0	0	0	0	0.000990099	0	0	0	0	0	0	0	0	0
Bacteria; __Proteobacteria; __Gammaproteobacteria; __Enterobacteriales; __Enterobacteriaceae; __Wigglesworthia	0	0.0242424	0	0	0.00165017	0	0	0.000516796	0.00644938	0	0.000225339	0.00702072	0	0	5.41976e-05	0	0.000180106	0	2.57003e-05	0	0	0	0.00184131	0	4.17449e-05	0.00166052	0	0	0	0.021294	0	8.20573e-06	0	0	0
Bacteria; __Bacteroidetes; __Flavobacteria; __Flavobacteriales; __Flavobacteriaceae; __Cloacibacterium	0.00424628	0	0	0	0	0	0	0	0	0	0	0.0215641	0	0	1.42865e-05	0	0	0	0	0	0	0	7.12068e-05	0	0	0.000369276	0	0	0	0.0372645	0	0	0	0	0
Bacteria; __Proteobacteria; __Alphaproteobacteria; __Rhizobiales; __Bradyrhizobiaceae; __Bosea	0.000530786	0.00973446	0	0	0.0326322	0	0	0.000206718	0	0	0	0	0	0	4.28596e-05	0	0	0	0	0	0	0	0.00275141	0	0	3.10771e-05	0	0	0	0	0	0	0	0	0
Bacteria; __Proteobacteria; __Gammaproteobacteria; __Enterobacteriales; __Enterobacteriaceae; __Citrobacter	0	0	0.00155365	0	0.000662744	0.00253745	0	0	0	0	0	0	0.000315515	0	0	0	0.000297212	0.000727273	1.98519e-05	0.000259355	0.000893953	0	0	0	0.00239148	0	0.00619922	0.0445942	0	0	0	0	0	0	0
Bacteria; __Proteobacteria; __Alphaproteobacteria; __Rhizobiales; __F0723; __g	0.0249469	0.0193237	0	0	0.00779874	0	0	0.000206718	0	0	0	0	0	0	0	0	0	0	0	0	0	0	0.00300824	0	0	0	0	0	0	0.000819001	0	0	0	0	0
Bacteria; __Proteobacteria; __Alphaproteobacteria; __Rhizobiales; __Hyphomicrobiaceae; __Hyphomicrobium	0	0.00483092	0	0	0.0442767	0	0	0	0	0	0	0	0	0	0	0	0	0	0	0	0	0	0.000962994	0	0	0	0	0	0	0	0	0	0	0	0
Bacteria; __Firmicutes; __Clostridia; __Clostridiales; __Clostridiaceae; __Clostridium	0	0	0	0	0	0	0	0	0	0.00918263	0.00729774	0	0.00916209	0.0198146	0	0	0	0	0	0	0	0	0	0	0	0	0	0	0	0	0	0	0	0	0
Bacteria; __Proteobacteria; __Alphaproteobacteria; __Rhizobiales; __Hyphomicrobiaceae; __Blastochloris	0	0.00504878	0	0	0.0238483	0	0	0	0	0	0	0	0	0	0	0	0	0	0	0	0	0	0.00453983	0	0	0	0	0	0	0	0	0	0	0	0
Bacteria; __Bacteroidetes; __Sphingobacteriia; __Sphingobacteriales; __Chitinophagaceae; __Hydrotalea	0.00579165	7.26216e-05	0	0	0.011662	0	0	0	0	0	0	0	0	0	0	0	0	0	0	0	0	0	0	0	0	0.000123092	0	0	0	0.0234097	0	0	0	0	0
Bacteria; __Proteobacteria; __Betaproteobacteria; __UCT_N117; __f; __g	0	0	0	0	0.00660066	0	0	0	0	0	0	0	0	0	0	0	0	0	0	0	0	0	0	0	0	0.0049505	0	0	0	0	0	0	0	0	0
Bacteria; __Proteobacteria; __Alphaproteobacteria; __Caulobacterales; __Caulobacteraceae; __Brevundimonas	0	0.00483092	0	1.07847e-05	0.015798	0.000157365	0	0	0	0.000166003	0	0.000533377	0	5.40161e-05	2.62923e-05	0	8.57648e-06	0	0	0	2.31209e-05	0	0.00357683	0	0	0	0	0.000181598	0	0.0012285	0.000404204	0	0	0	0
Bacteria; __Bacteroidetes; __Flavobacteria; __Flavobacteriales; __Flavobacteriaceae; __Empedobacter	0	0	0	0	0	0	0	0	0	0	0	0	0	0	0.0266209	0	0.000297212	0.00145763	0	0.00713038	0.00131789	0	0	0	0	0	0	0	0	0	0	0	0	0	0
Bacteria; __Proteobacteria; __Betaproteobacteria; __Burkholderiales; __Comamonadaceae; __Variovorax	0.00870827	0.0020202	0	0	0.000251572	2.45875e-05	0	0	0	0	0.000169005	0.00134409	0	0	0	0	0	0	0	0	0	0	2.84827e-05	0	0	2.07181e-05	0	0	7.44579e-06	0.0225225	0	0	0	0	0
Bacteria; __Cyanobacteria; __Chloroplast; __Chloroplast; __Chloroplast; __Chloroplast	0.00675923	0	0	0	0.0094788	0	0	0	0	0	0	0.00604839	0	0	0	1.03781e-05	0	0	0	0	0	0	0.00424637	0	0	0.00134085	0	0	0	0.00205724	0	8.20573e-06	0	0	0
Bacteria; __Proteobacteria; __Gammaproteobacteria; __Oceanospirillales; __Halomonadaceae; __Carnimonas	0.0264749	0.0020202	0	0	0	0	0	0.0015434	0.000188005	0	0	0	0	0	0	0	0	0	0	0	0	0.000112622	0.000151812	0	0	0.00132013	0	0	0	0	0	0	0	0	0
Bacteria; __Proteobacteria; __Gammaproteobacteria; __Xanthomonadales; __Xanthomonadaceae; __Stenotrophomonas	0	0	0	0	9.46778e-05	0.000146391	0	0	0	0	0	0	0	5.40161e-05	0.000791119	0	0.00449959	0.00614688	0.000119111	0.0155526	0.000395943	0	0	0	0	0	0	0	0	0	0	0	0	0.000503967	0
Bacteria; __Proteobacteria; __Alphaproteobacteria; __Rhizobiales; __Bradyrhizobiaceae; __Bradyrhizobium	0	0	0	0	0.0281761	0	0	0	0	0	0	0	0	0	0	0	0	0	0	0	0	0	0	0	0	0	0	0	0	0	0	0	0	0	0
Bacteria; __Deinococcus-Thermus; __Deinococci; __Thermales; __Thermaceae; __Thermus	0	0.00490354	0	0	0	0	0	6.42446e-05	0	0	4.80654e-05	0.0112861	3.32121e-05	9.21752e-06	0	0	0	0	0	0	0	0	0.00880451	0	0	0.00193559	0	0	0	0	0	0	0	0	0
Bacteria; __Firmicutes; __Clostridia; __Clostridiales; __Veillonellaceae; __Veillonella	0	0.0181818	0	0	0	0.000172113	0	0.0016932	0	0	0	0.00138149	0	0	0	0	0	0	0	0	0	0	0.00509011	0	4.17449e-05	0	0	0	0	0	0	0	0	0	0
Bacteria; __Proteobacteria; __Gammaproteobacteria; __Aeromonadales; __Aeromonadaceae; __Aeromonas	0.0249296	0	0	0	0	0	0	0	0	0	0	0	0	0	0	0	0	0	0	0	0	0	0	0	0	0	0	0	0	0	0	0	8.88468e-05	0	0
Bacteria; __Proteobacteria; __Alphaproteobacteria; __Rhizobiales; __Bradyrhizobiaceae; __Nitrobacter	0	0	0	0	0	0	0	6.42446e-05	0	0	0	0.0228495	0	0	0	1.03781e-05	0	0	0	0	0	0	0	0	0	0	0	0	0	0	0	0	0	0	0
Bacteria; __Firmicutes; __Bacilli; __Lactobacillales; __Enterococcaceae; __Enterococcus	0.00106157	0	0	0	0.00330033	0.000491751	0	0.00237726	0.000451213	0	0	0.00100806	0.000398545	2.76526e-05	0	0	0.00387657	0	8.56678e-06	2.40891e-05	0	0	0.00148101	0	0	0.00718101	0.000369315	0.000464084	0	0	0	0	0	0	0
Bacteria; __Proteobacteria; __Alphaproteobacteria; __Rhodobacterales; __Rhodobacteraceae; __Paracoccus	0	0	0	0	0	0.000319638	0	0	0	0	0	0	0	0	8.655e-05	0	0	0	0	0	0	0.000246352	0.0213234	0	0	0	0	0	0	0	0	0	0	0	0
Bacteria; __Firmicutes; __Bacilli; __Lactobacillales; __Streptococcaceae; __g	0	0	0.00202486	0	0	0.00550761	0	0.0045478	0	0	4.80654e-05	0	0	4.56558e-05	0	0	0	0	0	0	0.00425424	0	0	0.000423778	0	0	0.00129153	0.0035109	0	0	0	0	0	0	0
Bacteria; __Aquificae; __Aquificae; __Aquificales; __Hydrogenothermaceae; __Sulfurihydrogenibium	0	0	0	0	0.00190174	0	0	0	0.00562736	0	0	0	0	0	0	0	0	0	0	0	0	1.22739e-05	0	0	0	0	0	0	0	0	0	0	0	0	0
Bacteria; __Proteobacteria; __Gammaproteobacteria; __Enterobacteriales; __Enterobacteriaceae; __Plesiomonas	0	0	0	0	0	0	0	0	0	0	0	0	0	0	0	0	0.00815019	0.00922032	0	0.00205371	0.00093727	0	0	0	0	0	0	0	0	0	0	0	0	0	0
Bacteria; __Actinobacteria; __Actinobacteria; __Micrococcales; __Dermatophilaceae; __g	0.0175159	0	0	0	0	0	0	0	0	0	0	0	0	0	0	0	0	0	0	0	0	0	0.000550282	0	0	0	0	0	0	0	0	0	0	0	0
Bacteria; __Proteobacteria; __Gammaproteobacteria; __B38; __f; __g	0	0	0	0	0	0.000295051	0	0.000930233	0	0	0	0	0	7.37402e-05	0	0	0	0	0	0.000108401	0	0	0	0	0.000959648	4.14362e-05	5.27593e-05	0.0015361	0	0.00532351	0	0	0.00843882	0	0
Bacteria; __Bacteroidetes; __Bacteroidia; __Bacteroidales; __Prevotellaceae; __Prevotella	0	0	0	0	0	0	0	3.21223e-05	0.0024342	0	0	0.00739247	0	0	1.80659e-05	0	0	0	0	0	0	0	0	0	0	0.000330033	0	0	0	0.00614251	0	0	0	0	0
Bacteria; __Proteobacteria; __Alphaproteobacteria; __Sphingomonadales; __Sphingomonadaceae; __Sphingomonas	0.00970898	0.00411303	0	0	0	0	0	0	0	0	0	0.000197355	0	0	0	0	3.43059e-05	0	0	0	0	0	0	0	0	0	1.07133e-05	6.05327e-05	0	0.0004095	0	0	0.000995025	0	0
Bacteria; __Proteobacteria; __Alphaproteobacteria; __Rhizobiales; __Rhizobiaceae; __Rhizobium	0.00159236	0.00483092	0	0	0.00466903	2.45875e-05	0	0	0	0	0	0	0	9.21752e-06	0.00119039	0	5.94424e-05	0	0.000207086	0.000499383	0	0	0	0	0.000125235	0	0	0	0	0	0	0	0	0	0
Bacteria; __Actinobacteria; __Actinobacteria; __Corynebacteriales; __Corynebacteriaceae; __g	0.0149976	0	0	0	0	0	0	0	0	0	0	0	0	0	0	0	0	0	0	0	0	0	0	0	0	0	0	0	0	0	0	0	0	0	0
Bacteria; __Firmicutes; __Bacilli; __Bacillales; __Planococcaceae; __Planomicrobium	0	0	0	0	0	0	0	0	0	0	0	0	1.66061e-05	0.000165915	0.00126203	0	0.000495354	1.3468e-05	0	0.000204758	0	0	0.000412712	0.00095457	0.0012106	0.000369276	0.00405256	0.00527909	0	0	0	0	0	0	0
Bacteria; __Bacteroidetes; __Flavobacteria; __Flavobacteriales; __Flavobacteriaceae; __Wautersiella	0	0	0	0	0	0	0	0	0	0	0	0	0	0	0	0	0.000729395	0.0120511	0	0	0.000502109	0	0	0	0	0	0	0	0	0	0	0	0	0	0
Bacteria; __Actinobacteria; __Actinobacteria; __Micrococcales; __Microbacteriaceae; __Agrococcus	0	0	0	0	0.0132013	0	0	0	0	0	0	0	0	0	0	0	0	0	0	0	0	0	0	0	0	0	0	0	0	0	0	0	0	0	0
Bacteria; __Proteobacteria; __Alphaproteobacteria; __Rhizobiales; __Brucellaceae; __Pseudochrobactrum	0	0	0	0	8.11524e-05	0.00113103	0	0	0	0	0	0	0	0	0.0011764	0.000212477	0.00400021	0.000107768	0.000436742	0.00564001	0.000181574	0	0	0	0	0	0	0	0	0	0	0	0	0	0
Bacteria; __Firmicutes; __Bacilli; __Bacillales; __Sporolactobacillaceae; __Sporolactobacillus	0.00366851	0	0	0	0	0	0	0	0	0	0	0	0	0	0	0	0	0	0	0	0	0	0.00867632	0	0	0.000330033	0	0	0	0	0	0	0	0	0
Bacteria; __Proteobacteria; __Gammaproteobacteria; __Pseudomonadales; __Moraxellaceae; __Moraxella	0	0	0	0	0	0	0	0	0	0	0	0	0	0	0	0	0	0	0	0	0	0	0	0	0	0	0	0	0	0.012285	0	0	0	0	0
Bacteria; __Firmicutes; __Clostridia; __Clostridiales; __Lachnospiraceae; __Incertae_Sedis	0.00580552	0	0	0	0.00125786	0.000909739	0	0.000103359	0	0	0	0.00168011	0	0	0.000738464	0	0	0	0	0	0	0	0	0	0	1.0359e-05	0	0	0	9.73776e-06	0	0	0	0	0
Bacteria; __Actinobacteria; __Actinobacteria; __Actinomycetales; __Actinomycetaceae; __Actinomyces	0.000530786	0	0	0	0	0	0	0	3.76011e-05	0	4.80654e-05	0.00335504	0	0	0	0	0	0	0	0	0	0	0.000137571	0	8.34899e-05	2.07181e-05	2.63797e-05	0	0.000126579	0.0020475	0	0	0.0039801	0	0
Bacteria; __Firmicutes; __Bacilli; __Bacillales; __Bacillaceae; __Bacillus	0	0	0	0	0	0	0	0	0.000188005	0	0	0.00772849	0	0	0	0	0	0	0	0	0	0	0.00108225	0	0	2.07181e-05	0	0	0	0	0	0	0	0	0
Bacteria; __Proteobacteria; __Gammaproteobacteria; __Pasteurellales; __Pasteurellaceae; __Haemophilus	0	0	0	0	0	0	0	0	0.000940784	0.000261889	0.000144196	0.00118413	0	0.00180406	0	0	0	0	0	0	0	0	0	0	4.17449e-05	0	0	0	0	0.00532351	1.40588e-05	8.20573e-06	0	0	0
Bacteria; __Actinobacteria; __Actinobacteria; __Corynebacteriales; __Nocardiaceae; __Rhodococcus	0.00145138	0	0	0	0	0	0	0	0.0012547	0	0	0.0053286	0	0	1.80659e-05	0	0	1.36227e-05	0	0	0	0.000122739	0	0	0	0	0	0	0	0.000458189	0	0	0.000995025	0	0
Bacteria; __Proteobacteria; __Gammaproteobacteria; __Enterobacteriales; __Enterobacteriaceae; __Budvicia	0	0	0	0	0	0	0	0	0	0	0	0	0	0	0	0	0	0	0	0	0	0	0	0	0	0.00858086	0	0	0	0	0	0	0	0	0
Bacteria; __Bacteroidetes; __Flavobacteria; __Flavobacteriales; __Flavobacteriaceae; __Bergeyella	0	0	0	0	0	0	0	0	0	0	0	0.0047043	0	0	0	0	0	0	0	0	0	0	0	0	0	0	0	0	0	0.003276	0	0	0	0	0
Bacteria; __Proteobacteria; __Alphaproteobacteria; __Rhizobiales; __f; __g	0	0	0	0	0	0	0	0	0.000152138	0	0	0.00604839	0	0	0	0	0	0	0	0	0	0	2.84827e-05	0	0	0	0	0	0	0.001638	0	0	0	0	0
Bacteria; __Proteobacteria; __Alphaproteobacteria; __Rhizobiales; __Brucellaceae; __Ochrobactrum	0	0	2.91248e-05	0	0.000108203	0	0	0	0	0	0	0	0	0	0.00351801	0	0.00248478	8.0832e-05	0.000700665	0.000192713	0.000777682	0	2.84827e-05	0	0	0	0	0	0	0	0	0	0	0	0
Bacteria; __Proteobacteria; __Gammaproteobacteria; __Pseudomonadales; __Pseudomonadaceae; __g	0	7.26216e-05	2.91248e-05	0	0.000503145	0	0	0	0	0.00401093	0.000225339	0	0	0.000162048	4.43581e-05	0	1.7153e-05	0	0	6.10165e-05	0	2.30649e-05	0.00108225	0	0	0	0	4.03551e-05	0	0	0.000942056	0	0	0.000247733	0
Bacteria; __Actinobacteria; __Actinobacteria; __Micrococcales; __Brevibacteriaceae; __Brevibacterium	0	0	0	0	0.00201258	0	0	0.000516796	0	0	0	0	0	0	0	0	0	0	0	0	0	0	0.00275141	0	0	0	0	0	0	0	0	0	0	0	0
Bacteria; __Actinobacteria; __Actinobacteria; __Micrococcales; __Microbacteriaceae; __Leucobacter	0	0	0	0	0.000251572	0	0	0	0	0	0	0.00604839	0	0	0.000399452	0	0	0	0	0	0	0	0	0	0	2.07181e-05	0	0	0	0	0	0	0	0	0
Bacteria; __Proteobacteria; __Alphaproteobacteria; __Rhizobiales; __Beijerinckiaceae; __g	0	0	0	2.52391e-05	0	0	0	0	0.000152138	0	0	0.000456993	1.66061e-05	0	0	0	0	0	0	0	0	0	0	0	0	0	0	0	0	0.00451424	0	0	0	0	0
Bacteria; __Proteobacteria; __Alphaproteobacteria; __Rhodospirillales; __Rhodospirillaceae; __Skermanella	0	0	0	0	0	0	0	0	0	0	0	0.00537634	0	0	0	0	0	0	0	0	0	0	0	0	0	0	0	0	0	0	0	0	0	0	0
Bacteria; __Firmicutes; __Bacilli; __Bacillales; __Planococcaceae; __Incertae_Sedis	0.00530786	0	0	0	0	0	0	0	0	0	0	0	0	0	0	0	0	0	0	0	0	0	0	0	0	0	0	0	0	0	0	0	0	0	0
Bacteria; __Proteobacteria; __Gammaproteobacteria; __Enterobacteriales; __Enterobacteriaceae; __Tatumella	0	0	0	0	0	0	0	0	0	0	0.000845023	0	0	0	5.71461e-05	0	0	0	0	0	0	0.000147286	0	1.9481e-05	0.00399416	0	1.07133e-05	0	0	0	0	0	0	0	0
Bacteria; __Proteobacteria; __Alphaproteobacteria; __Rhizobiales; __Phyllobacteriaceae; __Cohaesibacter	0	0	0	0	0	0	0	0	0	0	0	0.0017762	0	0	0	0	0	0	0	0	0	0	0	0	0	0	0	0	0	0.003276	0	0	0	0	0
Bacteria; __Gemmatimonadetes; __Gemmatimonadetes; __Gemmatimonadales; __Gemmatimonadaceae; __g	0	0.00483092	0	0	0	0	0	0	0	0	0	0	0	0	0	0	0	0	0	0	0	0	0	0	0	0	0	0	0	0	0	0	0	0	0
Bacteria; __Bacteroidetes; __Flavobacteria; __Flavobacteriales; __Flavobacteriaceae; __Capnocytophaga	0	0	0	0	0	0	0	0	0	0	0	0	0	0	0	0	0	0	0	0	0	0	0	0	0	0	0	0	0	0	0	0	0	0	0
Bacteria; __Bacteroidetes; __Flavobacteria; __Flavobacteriales; __Flavobacteriaceae; __Flavobacterium	0	0	0	0	0.0027673	0	0	0	0	0	0	0	0	0	0.000382332	0	0	0	3.97038e-05	0	0	0	0	0	0	0	0	0	0	0.0004095	0	0.000369258	0	0	0
Bacteria; __Proteobacteria; __Alphaproteobacteria; __Rhodospirillales; __Acetobacteraceae; __Gluconobacter	0	0	0	0	0	0	0	0	0	0	0	0	0	0	0	0	0	0	0	0	0	0.003581	0	0	0	0	0	0	0	0	0	0	0	0	0
Bacteria; __Bacteroidetes; __Bacteroidia; __Bacteroidales; __Porphyromonadaceae; __Porphyromonas	0.00241896	0	0	0	0	0	0	0	0	0	0	0.000986777	0	0	0	0	0	0	0	0	0	0	0	0	0	0	0	0	0	0	0	0	0	0	0
Bacteria; __Deinococcus-Thermus; __Deinococci; __Thermales; __Thermaceae; __Meiothermus	0	0.0020202	0	1.13282e-05	0	0.000122938	0	3.21223e-05	0.000152138	0	0	0.000672043	0	0	0	0	0	0	0	0	0	2.30649e-05	0	4.38391e-05	0	0	5.27155e-05	6.05327e-05	0	0	0	0	0	0	0
Bacteria; __Proteobacteria; __Alphaproteobacteria; __Rhodobacterales; __Rhodobacteraceae; __g	0	0	0	0	0.000251572	0	0	0	0	0	0	0	0	0	0	0	0	0	0	0	0	0	0	0	0	0	0	0	0	0.002457	0	0	0	0	0
Bacteria; __Actinobacteria; __Actinobacteria; __Micrococcales; __Bogoriellaceae; __Georgenia	0	0	0	0	0	0	0	0	0	0	0	0.00268817	0	0	0	0	0	0	0	0	0	0	0	0	0	0	0	0	0	0	0	0	0	0	0
Bacteria; __Proteobacteria; __Alphaproteobacteria; __Rickettsiales; __mitochondria; __g	0	0	0	0	0	0	0	0	0	0	0	0	0	0	0	0	0	0	0	0	0	0	0	0	0	0.000330033	0	0	0	0	0	0	0	0	0
Bacteria; __Actinobacteria; __Acidimicrobiia; __Acidimicrobiales; __Candidatus_Microthrix; __g	0	0	0	0	0	0	0	0	0	0	0	0	0	0	0	0	0	0	0	0	0	0	0	0	0	0	0	0	0	0.002457	0	0	0	0	0
Bacteria; __Actinobacteria; __Actinobacteria; __Micrococcales; __Micrococcaceae; __Micrococcus	0	0	0	0	0	0	0	0	0	0	0	0.00235215	0	0	0	0	2.57294e-05	0	0	0	0	0	0	0	0	0	0	0	0	0	0	0	0	0	0
Bacteria; __Proteobacteria; __Alphaproteobacteria; __Rhodospirillales; __I-10; __g	0	0	0	0	0	0	0	0	0	0	0	0.00235215	0	0	0	0	0	0	0	0	0	0	0	0	0	0	0	0	0	0	0	0	0	0	0
Bacteria; __Actinobacteria; __Actinobacteria; __Micrococcales; __Microbacteriaceae; __Pseudoclavibacter	0	0	0	0	0	0	0	0.000826873	0.00136924	0	0	0	0	0	7.5212e-05	0	5.14589e-05	0	0	0	0	0	0	0	0	0	0	0	0	0	0	0	0	0	0
Bacteria; __Planctomycetes; __Planctomycetacia; __Planctomycetales; __Planctomycetaceae; __Planctomyces	0	0	0	0	0	0	0	0	0	0	0	0.000672043	0	0	0	0	0	0	0	0	0	0	0	0	0	0	0	0	0	0.001638	0	0	0	0	0
Bacteria; __Armatimonadetes; __c; __o; __f; __g	0	0	0	0	0	0	0	6.42446e-05	0.00060855	0	0	0.00100806	0	0	0	0	0	0	0	0	0	0	0.000137571	0	0	0.000473843	0	0	0	0	0	0	0	0	0
Bacteria; __Proteobacteria; __Gammaproteobacteria; __Enterobacteriales; __Enterobacteriaceae; __Buttiauxella	0	0	0	0	0	0	0	0	0	0	0	0	0	0	0	0	0.000348841	0.00194112	0	0	0	0	0	0	0	0	0	0	0	0	0	0	0	0	0
Bacteria; __Proteobacteria; __Alphaproteobacteria; __Rhizobiales; __Phyllobacteriaceae; __Aquamicrobium	0	0	0	0	0	0	0	0	0	0	0	0.000672043	0	0	0.00148778	0	0	0	0	0	0	0	0	0	0	0	0	0	0	0	0	0	0	0	0
Bacteria; __Proteobacteria; __Alphaproteobacteria; __Rhizobiales; __Phyllobacteriaceae; __g	0	0	0	0	0	0	0	0	0	0	0	6.2282e-05	0	0	0	0	1.7153e-05	0	0	0	0	0	0.00108225	0	4.17449e-05	0.000123092	0	0	0	0.000828739	0	0	0	0	0
Bacteria; __Proteobacteria; __Alphaproteobacteria; __Rhizobiales; __DUNssu371; __g	0	0	0	0	0	0	0	0	0	8.30013e-05	0	0	0	0	0	0	0	0	0	0	0	0	0	0	0	0	0	0	0	0.0020475	0	0	0	0	0
Bacteria; __Actinobacteria; __Actinobacteria; __Pseudonocardiales; __Pseudonocardiaceae; __Pseudonocardia	0	0	0	0	0	0	0	0	0	0	0	0	0	0	0	0	0	0	0	0	0	0	0.00178842	0	0	0.000330033	0	0	0	0	0	0	0	0	0
Bacteria; __Firmicutes; __Bacilli; __Bacillales; __Planococcaceae; __Lysinibacillus	0	0	0	0	0	0	0	0	0	0	0	0.00201613	0	0	5.41976e-05	0	0	0	0	0	0	0	0	0	0	0	0	0	0	0	0	0	0	0	0
Bacteria; __Actinobacteria; __Actinobacteria; __Micrococcales; __Dermabacteraceae; __g	0	0	0	0	0	0	0	0	0	0	0	0	0	0	0	0	0	0	0	0	0	0	0	0	0	0	0	0	0	0.0020475	0	0	0	0	0
Bacteria; __Actinobacteria; __Actinobacteria; __Propionibacteriales; __Nocardioidaceae; __Nocardioides	0	0	0	0	0	0	0	0	0	0	0	0	0	0	0	0	0	0	0	0	0	0	0	0	0	0	0	0	0	0.0020475	0	0	0	0	0
Bacteria; __Proteobacteria; __Alphaproteobacteria; __Sphingomonadales; __Erythrobacteraceae; __Erythrobacter	0	0	0	0	0	0	0	0	0.00197779	0	0	0	0	0	0	0	0	0	0	0	0	0	0	0	0	0	0	0	0	0	0	0	0	0	0
Bacteria; __Actinobacteria; __Actinobacteria; __Corynebacteriales; __Nocardiaceae; __Gordonia	0	0	0	0	0	0	0	0	0	0	0	0.000672043	0	0	0	0	0	0	0	0	0	0	0	0	0	0	0	0	0	0.0012285	0	0	0	0	0
Bacteria; __Proteobacteria; __Gammaproteobacteria; __Pasteurellales; __Pasteurellaceae; __Actinobacillus	0	0	0	0	0	0	0	0	0.00140684	0	0	0.000456993	0	0	0	0	0	0	0	0	0	0	0	0	0	0	0	0	0	0	0	0	0	0	0
Bacteria; __Proteobacteria; __Gammaproteobacteria; __Enterobacteriales; __Enterobacteriaceae; __Kluyvera	0	0	0	0	0	0	0	0	0	0.00178988	0	0	0	5.53051e-05	0	0	0	0	0	0	0	0	0	0	0	0	0	0	0	0	0	0	0	0	0
Bacteria; __Actinobacteria; __Actinobacteria; __Streptomycetales; __Streptomycetaceae; __Streptomyces	0	0	0	0	0	0	0	0	0	0	0	0	0	0	0	0	0	0	0	0	0	0	0.00151328	0	0	0	0	0	0	0	0	0	0	0	0
Bacteria; __Actinobacteria; __Actinobacteria; __Corynebacteriales; __Mycobacteriaceae; __Mycobacterium	0	0	0	0	0	0	0	0	7.52021e-05	0	0	0.000197355	0	0	0	0	0	0	0	0	0	0	0	0	0	0	0	0	0	0.0012285	0	0	0	0	0
Bacteria; __Proteobacteria; __Alphaproteobacteria; __Rhizobiales; __Xanthobacteraceae; __Labrys	0	0	0	0	0	0	0	0	0	0	0	0.00134409	0	0	0	0	0	0	0	0	0	0	0	0	0	0	0	0	0	0	0	0	0	0	0
Bacteria; __Firmicutes; __Clostridia; __Clostridiales; __Ruminococcaceae; __g	0	0	0	0	0	0	0	0	0	0	0	0	0	0	0	0	0	0	0	0	0	0	0.000185138	0	0	0	0	0	0	0	0	0	0	0	0
Bacteria; __Firmicutes; __Clostridia; __Clostridiales; __Ruminococcaceae; __Ruminococcus	0	0	0	0	0	0	0	0	0	0	0	0	0	0	0	0	0	0	0	0	0	0	0	0	0	0.00132013	0	0	0	0	0	0	0	0	0
Bacteria; __Actinobacteria; __Actinobacteria; __Micrococcales; __Intrasporangiaceae; __Janibacter	0.000483793	0	0	0	0	0	0	0	0	0	0	0	0	0	0	0	0	0	0	0	0	0	0	0	0	1.0359e-05	0	0	0	0.000819001	0	0	0	0	0
Bacteria; __Firmicutes; __Clostridia; __Clostridiales; __Peptostreptococcaceae; __g	0	0	0	0	0	0.000368813	0	0.000413437	0	0	0	0	0	0	0	0	0	0	0	0	0.000401687	0	0	0	0	0	0	0	0	0	0	0	0	0	0
Bacteria; __Actinobacteria; __Actinobacteria; __Propionibacteriales; __Propionibacteriaceae; __g	0	0	0	0	0	0	0	0	0.00106496	0	0	0	0	0	0	0	0	0	0	0	0	0	0	0	0	0	0	0	0	0	0	0	0	0	0
Bacteria; __Actinobacteria; __Actinobacteria; __Frankiales; __Sporichthyaceae; __hgcI_clade	0	0	0	0	0	0	0	0	0	0	0	0.00100806	0	0	0	0	0	0	0	0	0	0	0	0	0	0	0	0	0	0	0	0	0	0	0
Bacteria; __Actinobacteria; __Actinobacteria; __Frankiales; __uncultured; __g	0	0	0	0	0	0	0	0	0	0	0	0	0	0	0	0	0	0	0	0	0	0	0.000962994	0	0	0	0	0	0	0	0	0	0	0	0
Bacteria; __Proteobacteria; __Gammaproteobacteria; __aaa34a10; __f; __g	0	0	0	0	0	2.45875e-05	0	0	0	0	0	0	0	0	0	1.03781e-05	0	0	1.98519e-05	0	0	0	0	0	0.000292215	0	0.000527593	7.99361e-05	0	0	0	0	0	0	0
Bacteria; __Cyanobacteria; __Cyanobacteria; __uncultured; __f; __g	0	0	0	0	0	0	0	0	0.000912825	0	0	0	0	0	0	0	0	0	0	0	0	0	0	0	0	0	0	0	0	0	0	0	0	0	0
Bacteria; __Proteobacteria; __Alphaproteobacteria; __Rhizobiales; __Phyllobacteriaceae; __Aminobacter	0	0	0	0	0	0	0	0	0	0	0	0	0	0	0	0	0	0	0	0	0	0	1.42414e-05	0	0	1.0359e-05	0	0	0	0.0004095	0	0	0.000468823	0	0
Bacteria; __Proteobacteria; __Gammaproteobacteria; __Pasteurellales; __Pasteurellaceae; __Orbus	0	0	0	0	0	0	0	0	0.000225606	0	0	0	0.000232485	0.000387136	0	0	0	0	0	0	0	0	0	0	0	0	0	0	0	0	0	0	0	0	0
Bacteria; __Actinobacteria; __Actinobacteria; __Frankiales; __Acidothermaceae; __Acidothermus	0	0	0	0	0	0	0	0	0	0	0	0	0	0	0	0	0	0	0	0	0	0	0.000825423	0	0	0	0	0	0	0	0	0	0	0	0
Bacteria; __Proteobacteria; __Gammaproteobacteria; __Alteromonadales; __Shewanellaceae; __Shewanella	0.000530786	0	0	0	0	0	0	0	0	0	0	0	0	0	0.000289054	0	0	0	0	0	0	0	0	0	0	0	0	0	0	0	0	0	0	0	0
Bacteria; __Bacteroidetes; __Cytophagia; __Cytophagales; __Cytophagaceae; __Hymenobacter	0	0	0	0	0	0	0	0	0	0	0	0.000789422	0	0	0	0	0	0	0	0	0	0	0	0	0	0	0	0	0	0	0	0	0	0	0
Bacteria; __Actinobacteria; __Thermoleophilia; __Thermophilales; __Thermoleophilaceae; __Thermoleophilum	0	7.26216e-05	0	0	0	0.00010081	0	0	0.000304275	0	0	0	0	0	0	0	0	0	0	0	0	7.58006e-05	9.96895e-05	0	0	0.00010359	1.31789e-05	0	0	0	0	0	0	0	0
Bacteria; __Proteobacteria; __Alphaproteobacteria; __Rhizobiales; __Hyphomicrobiaceae; __Devosia	0	0	0	0	0	0	0	0	0	0	0	0.000672043	0	0	1.80659e-05	0	0	0	0	0	0	0	0	0	0	0	0	0	0	0	0	8.20573e-06	0	0	0
Bacteria; __Actinobacteria; __Actinobacteria; __Frankiales; __Geodermatophilaceae; __Blastococcus	0	0	0	0	0	0	0	0	0	0	0	0.000672043	0	0	0	0	0	0	0	0	0	0	0	0	0	0	0	0	0	0	0	0	0	0	0
Bacteria; __Firmicutes; __Clostridia; __Clostridiales; __Ruminococcaceae; __Incertae_Sedis	0	0	0	0	0	0	0	0	0	0	0	0.000672043	0	0	0	0	0	0	0	0	0	0	0	0	0	0	0	0	0	0	0	0	0	0	0
Bacteria; __Chloroflexi; __Thermomicrobia; __Thermomicrobiales; __Thermomicrobiaceae; __Thermomicrobium	0.000483793	0	0	0	0	0	0	0	0.000152138	0	0	0	0	0	0	0	0	0	0	0	0	0	0	0	0	2.07181e-05	0	0	0	0	0	0	0	0	0
Bacteria; __Proteobacteria; __Alphaproteobacteria; __Rhizobiales; __Xanthobacteraceae; __Pseudolabrys	0	0	0	0	0	0	0	0	0	0	0	0	0	0	0	0	0	0	0	0	0	0	0	0	0	0	0	0	0	0.0004095	0	0	0	0	0
Bacteria; __Proteobacteria; __Alphaproteobacteria; __Rhodospirillales; __Rhodospirillaceae; __g	0	0	0	0	0	0.000295051	0	0	0	0	0	0.000336022	0	0	0	0	0	0	0	0	0	0	0	0	0	0	0	0	0	0	0	0	0	0	0
Bacteria; __Actinobacteria; __Actinobacteria; __Actinomycetales; __Actinomycetaceae; __Actinobaculum	0.000483793	7.26216e-05	0	0	0	0	0	0	0	0	0	0	0	0	0	0	0	0	0	0	0	0	0	0	0	0	0	0	0	0	0	0	0	0	0
Bacteria; __Firmicutes; __Bacilli; __Bacillales; __Planococcaceae; __Kurthia	0	0	0	0	0	0	0	0	0	0	0	0	0	0	0	0	0	0	0	0	0	0	0	2.92261e-05	0	0	0	0	0	0.0004095	0	0	0	0	0
Bacteria; __Deinococcus-Thermus; __Deinococci; __Deinococcales; __Deinococcaceae; __Deinococcus	0	0	0	0	0	0	0	0	0	0	0	0	0	0	0	0	0	0	0	0	0	0	0	0	0	0	0	0	0	0.0004095	0	0	0	0	0
Bacteria; __Gemmatimonadetes; __Gemmatimonadetes; __S0134_terrestrial_group; __f; __g	0	0	0	0	0	0	0	0	0	0	0	0	0	0	0	0	0	0	0	0	0	0	0	0	0	0	0	0	0	0.0004095	0	0	0	0	0
Bacteria; __Proteobacteria; __Alphaproteobacteria; __Rhodospirillales; __Rhodospirillaceae; __Inquilinus	0	0	0	0	0	0	0	0	0	0	0	0	0	0	0	0	0	0	0	0	0	0	0	0	0	0	0	0	0	0.0004095	0	0	0	0	0
Bacteria; __Actinobacteria; __Actinobacteria; __Micrococcales; __Intrasporangiaceae; __Serinicoccus	0	0	0	0	0	0	0	0	0.000152138	0	0	0	0	0	0	0	0	0	0	0	0	0	0.000227862	0	0	0	0	0	0	0	0	0	0	0	0
Bacteria; __Bacteroidetes; __Flavobacteria; __Flavobacteriales; __Flavobacteriaceae; __Weeksella	0	0	0	0	0	0	0	0	0	0	0	0	0	0	0.000373942	0	0	0	0	0	0	0	0	0	0	0	0	0	0	0	0	0	0	0	0
Bacteria; __Actinobacteria; __Actinobacteria; __Micrococcales; __Micrococcaceae; __Arthrobacter	0	7.26216e-05	0	0	0	0	0	0.000103359	0	0	0	0.000197355	0	0	0	0	0	0	0	0	0	0	0	0	0	0	0	0	0	0	0	0	0	0	0
Bacteria; __Bacteroidetes; __Bacteroidia; __Bacteroidales; __Porphyromonadaceae; __Dysgonomonas	0	0	0	0	0	0	0	0	0	0	0	0	1.66061e-05	0.000350266	0	0	0	0	0	0	0	0	0	0	0	0	0	0	0	0	0	0	0	0	0
Bacteria; __Firmicutes; __Bacilli; __Bacillales; __Paenibacillaceae; __Brevibacillus	0	0	0	0	0	0	0	0	0	0	0	0	0	0	0	0	0	0	0	0	0	0	0	1.4613e-05	0	0.000227899	0.00011861	0	0	0	0	0	0	0	0
Bacteria; __Proteobacteria; __Gammaproteobacteria; __Enterobacteriales; __Enterobacteriaceae; __Salmonella	0	0	0	0	0	0	0	0	0	0	0	0	0.000348727	0	0	0	0	0	0	0	0	0	0	0	0	0	0	0	0	0	0	0	0	0	0
Bacteria; __Actinobacteria; __Actinobacteria; __Propionibacteriales; __Propionibacteriaceae; __Friedmanniella	0	0	0	0	0	0	0	0	0	0	0	0.000336022	0	0	0	0	0	0	0	0	0	0	0	0	0	0	0	0	0	0	0	0	0	0	0
Bacteria; __Firmicutes; __Clostridia; __Clostridiales; __Veillonellaceae; __Propionispora	0	0	0	0	0	0	0	0	0	0	0	0.000336022	0	0	0	0	0	0	0	0	0	0	0	0	0	0	0	0	0	0	0	0	0	0	0
Bacteria; __Proteobacteria; __Gammaproteobacteria; __Xanthomonadales; __Sinobacteraceae; __g	0	0	0	0	0	0	0	0	0	0	0	0.000336022	0	0	0	0	0	0	0	0	0	0	0	0	0	0	0	0	0	0	0	0	0	0	0
Bacteria; __Firmicutes; __Bacilli; __Bacillales; __Bacillaceae; __Vulcanibacillus	0	0	0	0	0	0	0	0	0	0	0	0	0	0	0	0	0	0	0	0	0	0	0	0	0	0.000330033	0	0	0	0	0	0	0	0	0
Bacteria; __Proteobacteria; __Alphaproteobacteria; __Caulobacterales; __Caulobacteraceae; __g	0	0	0	0	0	0	0	0	0	0	0	0	0	0	0	0	0	0	0	0	0	0	0	0	0	0.000330033	0	0	0	0	0	0	0	0	0
Bacteria; __Proteobacteria; __Alphaproteobacteria; __Caulobacterales; __Caulobacteraceae; __Phenylobacterium	0	0	0	0	0.000251572	7.37626e-05	0	0	0	0	0	0	0	0	0	0	0	0	0	0	0	0	0	0	0	0	0	0	0	0	0	0	0	0	0
Bacteria; __Bacteroidetes; __Sphingobacteriia; __Sphingobacteriales; __Sphingobacteriaceae; __Pedobacter	0	0	0	0	0	0	0	0	0.000304275	0	0	0	0	0	0	0	0	0	0	0	0	0	0	0	0	0	0	0	0	0	0	0	0	0	0
Bacteria; __Proteobacteria; __Alphaproteobacteria; __Rickettsiales; __Holosporaceae; __Holospora	0	0	0	0	0	0	0	0	0	0	0	0	0	0	0	0	0	0	0	0	0	0	0	0	4.17449e-05	0	0	0.000159872	0	0	0	0	0	0	0
Bacteria; __Proteobacteria; __Alphaproteobacteria; __Rhizobiales; __Brucellaceae; __g	0	0	0	0	0	0	0	0	0	0	0	0	0	0	0.000200011	0	0	0	0	0	0	0	0	0	0	0	0	0	0	0	0	0	0	0	0
Bacteria; __Bacteroidetes; __Flavobacteria; __Flavobacteriales; __Cryomorphaceae; __Fluviicola	0	0	0	0	0	0	0	0	0	0	0	0	0	0	0.000198725	0	0	0	0	0	0	0	0	0	0	0	0	0	0	0	0	0	0	0	0
Bacteria; __Proteobacteria; __Gammaproteobacteria; __Enterobacteriales; __Enterobacteriaceae; __Pectobacterium	0	0	0	0	0	0	0	0	0	0	0	0	0	0	0	0	0	0	0	0	0	1.22739e-05	0	0	0	0	8.57063e-05	0	0	0	0	0	0	0	0
Bacteria; __Actinobacteria; __Actinobacteria; __Micrococcales; __Microbacteriaceae; __Agromyces	0	0	0	0	0	0	0	0	0	0	0	0	0	0	0.000144527	0	0	0	0	0	0	0	0	0	0	0	0	2.01776e-05	0	0	0	0	0	0	0
Bacteria; __Proteobacteria; __Gammaproteobacteria; __Enterobacteriales; __Enterobacteriaceae; __Candidatus_Blochmannia	0	0	6.98227e-05	0	0	0	0	0	0	0	5.63349e-05	0	0	0	0	0	0	0	1.98519e-05	0	0	0	0	0	0	0	0	0	0	0	0	0	0	1.65155e-05	0
Bacteria; __Bacteroidetes; __Cytophagia; __Cytophagales; __Cytophagaceae; __Leadbetterella	0	0	0	0	0	0	0	0	0	0	0	0	0	0	0.000160931	0	0	0	0	0	0	0	0	0	0	0	0	0	0	0	0	0	0	0	0
Bacteria; __Actinobacteria; __Actinobacteria; __Micrococcales; __Micrococcaceae; __Yaniella	0	0	0	0	0	0	0	0	0.000152138	0	0	0	0	0	0	0	0	0	0	0	0	0	0	0	0	0	0	0	0	0	0	0	0	0	0
Bacteria; __Fusobacteria; __Fusobacteria; __Fusobacteriales; __boneC3G7; __g	0	0	0	0	0	0	0	0	0.000152138	0	0	0	0	0	0	0	0	0	0	0	0	0	0	0	0	0	0	0	0	0	0	0	0	0	0
Bacteria; __Proteobacteria; __Alphaproteobacteria; __Sphingomonadales; __JG34-KF-161; __g	0	0	0	0	0	0	0	0	0.000152138	0	0	0	0	0	0	0	0	0	0	0	0	0	0	0	0	0	0	0	0	0	0	0	0	0	0
Bacteria; __Firmicutes; __Bacilli; __Bacillales; __Bacillaceae; __Aeribacillus	0	0	0	0	0	0	0	0	0	0	0	0	0	0	0	0	0	0	0	0	0	0	0.000137571	0	0	0	0	0	0	0	0	0	0	0	0
Bacteria; __Proteobacteria; __Gammaproteobacteria; __Xanthomonadales; __Xanthomonadaceae; __g	0	0	0	0	0	0	0	0	0	0	0	0	0	0	0	0	0	0	0	0	0	0	0.000137571	0	0	0	0	0	0	0	0	0	0	0	0
Bacteria; __Actinobacteria; __Actinobacteria; __Pseudonocardiales; __Pseudonocardiaceae; __Actinoalloteichus	0	0	0	0	0	0	0	0	0	0	0	0	0	0	0.000128579	0	0	0	0	0	0	0	0	0	0	0	0	0	0	0	0	0	0	0	0
Bacteria; __Cyanobacteria; __SHA-109; __o; __f; __g	0	0	0	0	0	0	0	0	0	0	0	0	0	0	0.000126461	0	0	0	0	0	0	0	0	0	0	0	0	0	0	0	0	0	0	0	0
Bacteria; __Firmicutes; __Bacilli; __Bacillales; __Bacillaceae; __Anoxybacillus	0	0	0	0	0	0	0	0	0	0	0	0	0	0	0	0	0	0	0	0	0	0	0.000113931	0	0	0	0	0	0	1.04871e-05	0	0	0	0	0
Bacteria; __Bacteroidetes; __Sphingobacteriia; __Sphingobacteriales; __NS11-12_marine_group; __g	0	0	0	0	0	0	0	0	0	0	0	0	0	0	0	0	0	0	0	0	0	0	0	0	0	0.000123092	0	0	0	0	0	0	0	0	0
Bacteria; __Bacteroidetes; __Flavobacteria; __Flavobacteriales; __Flavobacteriaceae; __Chryseobacterium	0	0	0	0	0	0	0	0	0	0	0	0	0	0	0	0	0	0	0	0	0	0	0	0	0	0	0	0	0	0	0	0	0	0.000117202	0
Bacteria; __Bacteroidetes; __Sphingobacteriia; __Sphingobacteriales; __Sphingobacteriaceae; __Parapedobacter	0	0	0	0	0	0	0	0	0	0	0	0	0	0	0.000108395	0	0	0	0	0	0	0	0	0	0	0	0	0	0	0	0	0	0	0	0
Bacteria; __Proteobacteria; __Gammaproteobacteria; __Enterobacteriales; __Enterobacteriaceae; __Raoultella	0	0	0	0	0	0	0	0	0	0	0	0	0	0	0	0	0	0	0	0	0	9.81908e-05	0	0	0	0	0	0	0	0	0	0	0	0	0
Bacteria; __Proteobacteria; __Betaproteobacteria; __Rhodocyclales; __Rhodocyclaceae; __Thauera	0	0	0	0	0	0	0	0	0	0	0	0	0	0	9.77249e-05	0	0	0	0	0	0	0	0	0	0	0	0	0	0	0	0	0	0	0	0
Bacteria; __Proteobacteria; __Deltaproteobacteria; __Desulfuromonadales; __GR-WP33-58; __g	0	0	0	0	0	0	0	0	0	0	0	0	0	0	8.57192e-05	0	0	0	0	0	0	0	0	0	0	0	0	0	0	0	0	0	0	0	0
Bacteria; __Firmicutes; __Erysipelotrichi; __Erysipelotrichales; __Erysipelotrichaceae; __Erysipelothrix	0	0	0	0	0	0	0	0	0	0	0	0	0	0	0	0	1.98141e-05	5.44907e-05	0	0	0	0	0	0	0	0	0	0	0	0	0	0	0	0	0
Bacteria; __Proteobacteria; __Gammaproteobacteria; __Vibrionales; __Vibrionaceae; __Photobacterium	0	0	0	0	0	2.45875e-05	0	0	0	0	4.80654e-05	0	0	0	0	0	0	0	0	0	0	0	0	0	0	0	0	0	0	0	0	0	0	0	0
Bacteria; __Actinobacteria; __Actinobacteria; __Pseudonocardiales; __Pseudonocardiaceae; __Saccharopolyspora	0	7.26216e-05	0	0	0	0	0	0	0	0	0	0	0	0	0	0	0	0	0	0	0	0	0	0	0	0	0	0	0	0	0	0	0	0	0
Bacteria; __Actinobacteria; __Actinobacteria; __Frankiales; __Geodermatophilaceae; __Geodermatophilus	0	0	0	0	0	0	0	0	0	0	0	0	0	0	0	0	0	0	0	6.10165e-05	0	0	0	0	0	0	0	0	0	0	0	0	0	0	0
Bacteria; __Actinobacteria; __Actinobacteria; __Micrococcales; __Microbacteriaceae; __Leifsonia	0	0	0	0	0	0	0	0	0	0	0	0	0	0	5.71461e-05	0	0	0	0	0	0	0	0	0	0	0	0	0	0	0	0	0	0	0	0
Bacteria; __Acidobacteria; __Acidobacteria; __DA023; __f; __g	0	0	0	0	0	0	0	0	0	0	0	0	0	5.40161e-05	0	0	0	0	0	0	0	0	0	0	0	0	0	0	0	0	0	0	0	0	0
Bacteria; __Proteobacteria; __Gammaproteobacteria; __Xanthomonadales; __Xanthomonadaceae; __Pseudoxanthomonas	0	0	0	0	0	0	0	0	0	0	0	0	0	0	0	0	0	0	0	0	0	0	0	0	0	0	0	0	0	0	0	4.92344e-05	0	0	0
Bacteria; __Proteobacteria; __Gammaproteobacteria; __Legionellales; __Legionellaceae; __Legionella	0	0	0	0	0	0	0	0	0	0	0	0	0	0	0	0	0	0	0	0	0	0	0	0	4.17449e-05	0	0	0	0	0	0	0	0	0	0
Bacteria; __Firmicutes; __Clostridia; __Clostridiales; __Christensenellaceae; __g	0	0	0	0	0	0	0	0	3.76011e-05	0	0	0	0	0	0	0	0	0	0	0	0	0	0	0	0	0	0	0	0	0	0	0	0	0	0
Bacteria; __Proteobacteria; __Gammaproteobacteria; __Enterobacteriales; __Enterobacteriaceae; __Hafnia-Obesumbacterium	0	0	0	0	0	0	0	0	3.76011e-05	0	0	0	0	0	0	0	0	0	0	0	0	0	0	0	0	0	0	0	0	0	0	0	0	0	0
Bacteria; __Proteobacteria; __Betaproteobacteria; __Burkholderiales; __Comamonadaceae; __Delftia	0	0	0	0	1.35254e-05	0	0	0	0	0	0	0	0	0	0	0	1.98141e-05	0	0	0	1.35254e-05	0	0	0	0	0	0	0	0	0	0	0	0	0	0
Bacteria; __Actinobacteria; __Actinobacteria; __Micrococcales; __Microbacteriaceae; __Herbiconiux	0	0	0	0	0	0	0	0	0	0	0	0	0	0	0	0	3.17128e-05	0	0	0	0	0	0	0	0	0	0	0	0	0	0	0	0	0	0
Bacteria; __Proteobacteria; __Alphaproteobacteria; __Rhizobiales; __Phyllobacteriaceae; __Phyllobacterium	0	0	0	0	0	0	0	0	0	0	0	0	0	0	2.62923e-05	0	0	0	0	0	0	0	0	0	0	0	0	0	0	0	0	0	0	0	0
Bacteria; __Actinobacteria; __Actinobacteria; __Micrococcales; __Microbacteriaceae; __Amnibacterium	0	0	0	0	0	0	0	0	0	0	0	0	0	0	0	0	0	0	0	0	0	0	0	0	0	0	0	2.01776e-05	0	0	0	0	0	0	0
Bacteria; __Proteobacteria; __Gammaproteobacteria; __Xanthomonadales; __Xanthomonadaceae; __Lysobacter	0	0	0	0	0	0	0	0	0	0	0	0	0	0	0	0	0	0	1.98519e-05	0	0	0	0	0	0	0	0	0	0	0	0	0	0	0	0
Bacteria; __Proteobacteria; __Gammaproteobacteria; __Xanthomonadales; __Xanthomonadaceae; __Thermomonas	0	0	0	0	0	0	0	0	0	0	0	0	0	0	0	0	0	0	0	0	0	0	0	0	0	0	0	0	0	0	1.68418e-05	0	0	0	0
Bacteria; __Proteobacteria; __Gammaproteobacteria; __Xanthomonadales; __Xanthomonadaceae; __Xanthomonas	0	0	0	0	0	0	0	0	0	0	0	0	0	0	0	0	0	0	0	0	0	0	0	0	0	0	0	0	0	0	1.68418e-05	0	0	0	0
Bacteria; __Proteobacteria; __Alphaproteobacteria; __Rhodospirillales; __Acetobacteraceae; __Acetobacter	0	0	0	0	0	0	0	0	0	0	0	0	1.66061e-05	0	0	0	0	0	0	0	0	0	0	0	0	0	0	0	0	0	0	0	0	0	0
Bacteria; __Proteobacteria; __Gammaproteobacteria; __Oceanospirillales; __Hahellaceae; __Hahella	0	0	0	0	0	0	0	0	0	0	0	0	0	0	0	0	0	0	0	0	0	0	0	0	0	0	0	0	0	0	0	0	0	1.65155e-05	0
Bacteria; __Bacteroidetes; __Cytophagia; __Cytophagales; __Cyclobacteriaceae; __g	0	0	0	0	0	0	0	0	0	0	0	0	0	0	1.42865e-05	0	0	0	0	0	0	0	0	0	0	0	0	0	0	0	0	0	0	0	0
Bacteria; __Bacteroidetes; __Sphingobacteriia; __Sphingobacteriales; __Chitinophagaceae; __g	0	0	0	0	0	0	0	0	0	0	0	0	0	0	1.42865e-05	0	0	0	0	0	0	0	0	0	0	0	0	0	0	0	0	0	0	0	0
Bacteria; __Candidate_division_BRC1; __c; __o; __f; __g	0	0	0	0	0	0	0	0	0	0	0	0	0	0	1.42865e-05	0	0	0	0	0	0	0	0	0	0	0	0	0	0	0	0	0	0	0	0
Bacteria; __Proteobacteria; __Alphaproteobacteria; __Rhodobacterales; __Rhodobacteraceae; __Rhodobacter	0	0	0	0	0	0	0	0	0	0	0	0	0	0	1.42865e-05	0	0	0	0	0	0	0	0	0	0	0	0	0	0	0	0	0	0	0	0
Bacteria; __Proteobacteria; __Alphaproteobacteria; __Caulobacterales; __Caulobacteraceae; __Asticcacaulis	0	0	0	0	0	0	1.26138e-05	0	0	0	0	0	0	0	0	0	0	0	0	0	0	0	0	0	0	0	0	0	0	0	0	0	0	0	0
Bacteria; __Proteobacteria; __Alphaproteobacteria; __Rickettsiales; __Candidatus_Odyssella; __g	0	0	0	0	0	0	1.26138e-05	0	0	0	0	0	0	0	0	0	0	0	0	0	0	0	0	0	0	0	0	0	0	0	0	0	0	0	0
Bacteria; __Proteobacteria; __Alphaproteobacteria; __Sphingomonadales; __Sphingomonadaceae; __Sphingobium	0	0	0	0	0	0	1.26138e-05	0	0	0	0	0	0	0	0	0	0	0	0	0	0	0	0	0	0	0	0	0	0	0	0	0	0	0	0
Bacteria; __Proteobacteria; __Gammaproteobacteria; __Pseudomonadales; __Pseudomonadaceae; __Cellvibrio	0	0	0	1.13282e-05	0	0	0	0	0	0	0	0	0	0	0	0	0	0	0	0	0	0	0	0	0	0	0	0	0	0	0	0	0	0	0
Bacteria; __Actinobacteria; __Acidimicrobiia; __Acidimicrobiales; __Iamiaceae; __Iamia	0	0	0	0	0	0	0	0	0	0	0	0	0	0	0	0	0	0	0	0	0	0	0	0	0	1.0359e-05	0	0	0	0	0	0	0	0	0
Bacteria; __Actinobacteria; __Actinobacteria; __Micrococcales; __Micrococcaceae; __Rothia	0	0	0	0	0	0	0	0	0	0	0	0	0	0	0	0	0	0	0	0	0	0	0	0	0	1.0359e-05	0	0	0	0	0	0	0	0	0
Bacteria; __Proteobacteria; __Betaproteobacteria; __Methylophilales; __Methylophilaceae; __Methylophilus	0	0	0	0	0	0	0	0	0	0	0	0	0	0	0	0	0	0	0	0	0	0	0	0	0	1.0359e-05	0	0	0	0	0	0	0	0	0
Bacteria; __Proteobacteria; __Alphaproteobacteria; __Sphingomonadales; __GOBB3-C201; __g	0	0	0	0	0	0	0	0	0	0	0	0	0	0	0	0	8.57648e-06	0	0	0	0	0	0	0	0	0	0	0	0	0	0	0	0	0	0
